# Supplementary material for: Dysregulation of epicardial adipose tissue in cachexia due to heart failure: the role of natriuretic peptides and cardiolipin
Source: J Cachexia Sarcopenia Muscle. 2020 Oct 20;11(6):1614–27. doi: 10.1002/jcsm.12631 (PMC7749591; doi:10.1002/jcsm.12631)
Supplement: Supplementary file 2 — Dataset S1. All 750 analytes with known structure detected in EAT extracts from HF‐patients, including isobars. [file JCSM-11-1614-s001.xlsx]

## Sheet: All
		S001	S002	S003	S004	S005	S006	S007	S008	S009	S010	S011	S012	S013	S014	S015	S016	S017	S018	S019	S021	S022	S023	S024	S025	S026	S045	S046	S047	S048	S049	S050	S051	S052	S053	S054	S055	S056	S057	S058	S059	S060	S061	S062	S063	S064	S065	S066	S067
Stat_Metabolite name (full)	Class	Cachexia	BW-stable	BW-stable	BW-stable	Cachexia	BW-stable	BW-stable	Cachexia	BW-stable	BW-stable	Cachexia	BW-stable	BW-stable	Cachexia	Cachexia	BW-stable	Cachexia	BW-stable	BW-stable	BW-stable	BW-stable	BW-stable	Cachexia	Cachexia	BW-stable	BW-stable	BW-stable	Cachexia	BW-stable	Cachexia	BW-stable	BW-stable	Cachexia	BW-stable	BW-stable	Cachexia	BW-stable	BW-stable	BW-stable	BW-stable	Cachexia	BW-stable	Cachexia	BW-stable	BW-stable	BW-stable	BW-stable	BW-stable
X001_Carnitine; [M+H]+	ACar	26764.8	10193.6	8734.84	12113.5	34242.9	13725.8	21339.1	47314.2	59733.9	34722.7	25080	29039.7	16859.9	27899	73970	41586.6	26840.3	44470.5	17460.1	37809.2	13074.3	15496.7	17740	15268.2	17402.8	25877.3	32110.6	23358.9	27794.5	35266.1	35801.1	9474.9	16696.9	23151.3	22746.2	32966.6	40498.4	27032	12739.5	100381	17728.9	39247.7	28280.3	26254.4	24218.9	19711.1	21859.2	18207.6
X002_ACar 2:0; [M]+	ACar	7837.08	8461.27	1683.1	4456.18	10369	2315.21	9999.8	13784.3	36469.3	5791	11330.5	15470.4	6136.11	13687.8	10984.2	14946.9	7747.04	10593.1	5283.9	12489.1	6033.46	5826.33	14824.9	9705.37	8817.72	11592.3	8916.84	9390.05	2831.85	22774	12627.9	7111.95	6305.39	11554.7	4112.64	17063	11883.5	4049.65	4402.99	24724.8	8101.13	15011.1	10377.9	2862.11	11033	1673.28	13793	2896.51
X003_ACar 3:0; [M+H]+	ACar	491.927	645.516	209.629	295.268	887.422	607.157	563.271	1497.95	1817.4	443.489	655.29	869.801	492.366	556.541	1130.13	825.587	1185.2	1420.64	730.768	781.601	480.437	570.115	453.743	440.147	863.121	968.255	766.425	631.306	1000.17	3087.95	989.301	1411.58	1434.56	554.634	435.421	818.399	1072.11	584.183	1407.4	1132.34	602.966	628.964	725.035	478.45	1453.36	433.277	506.096	282.589
X004_ACar 4:0; [M+H]+	ACar	178.989	206.414	61.2446	92.8378	360.875	186.107	150.836	996.994	1896.49	223.588	210.408	265.73	107.313	377.379	1209.96	1465.61	430.781	967.381	234.246	290.538	98.2383	129.79	251.066	144.938	203.949	245.759	274.412	195.164	234.591	1122.62	613.13	181.651	197.217	204.478	237.65	348.498	675.978	259.153	135.686	4865.15	148.537	379.427	236.346	130.671	149.217	146.812	612.559	234.309
X005_ACar 4:0-OH; [M+H]+	ACar	46.1043	291.195	235.665	244.297	314.289	162.599	80.2015	1206.63	2596.13	76.3967	99.7611	639.751	207.982	289.343	707.814	618.999	128.861	987.877	170.875	254.061	179.55	54.6383	333.026	339.476	236.78	251.53	290.52	140.95	35.8773	571.928	558.034	290.397	91.7806	93.1757	202.199	213.667	192.449	91.8064	381.575	3529.78	142.007	88.2859	123.629	227.097	275.265	130.531	249.491	256.546
X006_ACar 5:0; [M]+	ACar	52.3369	83.9175	48.4025	67.8597	109.599	97.2076	138.938	82.041	291.223	40.4119	45.904	91.7949	58.904	87.7891	121.916	230.991	224.074	405.342	81.9487	79.5946	80.7855	86.6579	37.8877	59.145	141.536	120.357	89.2407	99.8912	65.7776	191.131	159.974	104.278	99.2379	43.7531	69.2995	142.365	394.233	100.79	32.1923	480.273	94.3117	214.439	77.1654	46.0931	52.8886	52.8638	234.581	119.38
X007_ACar 5:0-OH; [M+H]+	ACar	23.9893	15.4679	6.81618	10.7603	30.1083	12.6475	24.2508	75.8528	151.216	11.204	35.8216	39.8232	15.1925	26.7418	116	71.1307	20.7194	63.8276	24.4985	22.9548	14.2731	14.1829	14.5586	11.0975	34.3685	32.0497	25.2203	13.8473	25.1975	31.5017	153.017	18.8917	15.3316	15.973	17.1944	20.3869	23.0304	30.9652	20.553	323.702	31.4755	279.315	57.1684	11.0132	33.309	10.9579	19.2309	25.571
X008_ACar 5:1; [M]+	ACar	10.1264	9.44407	4.43986	9.76146	19.2813	9.862	24.0998	16.7252	67.3241	5.87104	8.17815	17.2361	7.68332	10.9255	21.8424	30.3668	17.001	65.0461	8.83755	12.0257	13.2102	10.1158	6.76335	8.36426	25.7836	17.9296	15.1042	11.1678	6.45677	19.0244	10.9099	12.2211	15.3762	5.93455	7.71626	15.3264	19.7744	8.58564	7.40992	82.7718	10.6985	11.182	10.8609	4.01083	10.9866	6.59186	13.1446	13.3303
X009_ACar 6:0; [M]+	ACar	22.0815	36.8465	7.1308	20.6312	56.3971	13.8605	49.3579	132.072	315.825	42.9909	46.508	45.1634	29.2053	96.4212	134.173	161.212	63.3331	84.2549	39.2939	66.7924	24.5329	31.2166	55.6062	33.5647	24.1514	41.6967	55.9796	49.6933	25.1303	211.566	96.3637	32.2625	30.4169	45.5624	23.1897	48.082	93.8493	42.6448	19.6705	682.505	25.9334	43.8154	40.001	17.3252	27.6319	4.76297	132.136	39.5902
X010_ACar 8:0; [M]+	ACar	17.0849	14.6936	0.108268	15.6696	19.0424	5.54277	26.6985	28.614	100.381	35.3908	37.2867	29.4609	10.1954	68.4199	25.571	52.3439	14.971	20.5218	14.5672	24.3386	14.7814	13.9441	44.1172	10.5273	5.76948	23.14	24.565	18.3874	2.53716	75.2454	50.9326	14.3139	8.18452	16.7983	8.09187	25.959	26.8368	9.70751	5.27368	117.141	7.19975	21.4106	20.6167	1.03066	10.8767	1.43897	69.2327	13.9788
X011_ACar 8:1; [M]+	ACar	19.5054	77.0188	12.3925	25.2033	35.4884	14.9745	35.0288	16.4488	147.857	33.4581	27.1557	41.2729	13.2725	51.0913	16.4165	48.8899	11.7543	10.9637	19.0589	45.0714	9.40408	16.8548	69.3189	18.5943	49.3909	30.3992	64.1518	36.7456	19.7455	20.8669	56.482	16.9519	29.395	26.0604	14.6821	14.0756	14.8024	5.00528	3.23057	14.3123	16.9312	18.2372	35.45	15.9306	9.40874	23.2977	29.1012	0.124031
X012_ACar 10:0; [M]+	ACar	18.127	15.5279	2.9568	20.7405	16.1946	6.31513	30.5839	24.1553	72.2827	39.7213	42.7708	33.5411	14.6026	86.5514	21.8573	58.7536	13.4461	16.7732	10.4141	26.6709	19.2406	16.3397	52.5596	14.042	2.91663	25.5427	29.2415	19.5784	8.35806	70.7428	61.7113	16.0647	10.824	18.4448	12.4137	31.8687	26.0233	16.8103	7.33328	105.721	2.91947	26.9899	25.7004	3.84538	9.48053	4.78262	47.4058	14.7888
X013_ACar 10:3; [M]+	ACar	13.6963	24.8504	4.10194	13.3124	15.6983	8.14216	19.2208	12.3912	92.0192	28.0284	18.5353	38.2239	3.08076	22.1082	10.3106	13.5032	6.85825	13.9695	13.7702	21.5622	1.85782	8.70691	37.6829	7.9794	14.8334	13.2267	23.2371	22.0453	14.5187	14.652	27.6418	7.21655	20.88	12.0091	2.11683	8.66651	9.03337	7.7979	1.59285	18.2024	8.88948	11.3288	20.2165	12.1866	1.85909	12.8586	16.2413	1.78016
X014_ACar 12:0; [M]+	ACar	17.403	9.43801	7.3677	13.3371	25.3347	5.82182	22.595	48.7248	97.9965	19.1687	33.5971	41.4764	15.742	70.4133	34.6886	74.9925	27.3063	19.9053	14.0609	50.997	12.6789	23.2108	40.7362	18.3852	13.1987	19.7881	26.1759	15.0831	4.01277	88.7123	34.7461	14.2546	9.9874	30.581	12.5456	26.4227	31.6071	26.999	9.87488	254.976	7.74479	19.0616	41.3696	9.69584	14.6572	0.187099	27.7849	25.4496
X015_ACar 12:1; [M]+	ACar	7.91864	16.6387	2.18936	20.8039	15.8865	5.59454	21.1858	30.5071	100.801	35.3917	69.95	38.0454	6.97856	38.1135	32.0471	55.8797	15.5186	8.46478	6.80794	28.0364	13.5753	12.4493	40.0333	13.6891	0.221304	17.1261	17.5141	8.15243	0.237422	54.447	37.9991	10.1497	4.99626	12.8791	6.28565	31.3128	19.1931	13.8445	0.195656	56.6857	0.180922	25.5787	25.8201	2.54523	4.50701	0.207853	23.0692	11.6415
X016_ACar 13:0; [M]+	ACar	1.95541	14.2394	3.30748	0.799774	6.77814	11.5543	7.56407	3.67319	12.9296	6.57383	4.26943	6.27723	4.26845	5.29119	1.99162	8.14406	4.95899	12.4359	6.70329	5.56827	3.9057	13.6198	13.2742	11.6164	3.69141	9.96273	4.8602	3.5406	2.58092	26.3494	2.96947	5.28049	2.64287	4.16542	4.27508	8.76948	1.8192	2.09696	3.79366	96.9433	1.27737	2.71812	4.468	7.37913	12.0706	2.31737	1.86824	3.01434
X017_ACar 14:0; [M]+	ACar	57.9135	28.0358	24.9969	21.0036	53.1382	13.6318	48.5202	157.64	230.259	17.8495	55.865	81.7911	28.815	172.748	101.29	267.53	113.538	42.5986	31.7236	99.6594	23.1143	60.2872	54.9806	44.8011	46.7408	61.4611	43.758	26.1072	8.03236	263.934	53.6813	34.6882	26.9811	67.094	47.7724	42.9676	48.9203	76.2868	25.6959	1012.98	29.1556	29.4054	87.6339	23.535	34.339	10.1402	68.7574	76.9854
X018_ACar 14:1; [M]+	ACar	15.6655	24.8842	15.3144	24.9192	40.2753	16.4989	49.9385	243.79	202.656	30.342	69.1258	62.1255	16.0533	106.053	137.921	192.857	60.7643	57.7379	29.0693	99.65	15.6042	44.9071	68.6506	30.0298	18.2537	39.923	33.4892	24.0778	8.29454	206.634	64.9332	22.6004	18.1792	35.0317	47.655	45.641	41.5373	47.8387	11.7284	277.814	20.0441	32.9478	68.4894	7.52644	21.539	5.79606	50.8561	94.9474
X019_ACar 16:0; [M]+	ACar	736.42	340.95	275.961	175.95	727.494	257.152	738.385	1144.32	1584.26	188.902	872.38	805.225	476.895	1702.38	751.987	2528.97	1083.29	407.87	311.445	1253.59	304.772	967.422	799.024	824.253	700.722	1010	1080.4	492.127	229.544	6274.06	1058.45	837.896	645.875	1434.89	988.765	1563.28	1310.35	1398.97	791.304	11374.8	682.296	390.411	683.228	166.189	423.753	135.272	607.254	649.298
X020_ACar 16:1; [M]+	ACar	126.956	51.1731	85.4527	56.3594	129.418	48.7583	148.674	1181.04	700.558	128.375	410.758	171.649	84.3174	465.551	607.84	931.725	450.683	255.088	93.095	427.362	46.1613	211.603	236.211	166.304	126.909	204.603	151.853	87.223	81.2573	2075.45	316.373	118.723	115.685	469.937	418.061	432.123	437.258	682.67	90.1053	6551.04	140.285	105.939	288.877	45.9035	84.4566	28.0622	153.264	360.194
X021_ACar 18:0; [M]+	ACar	345.833	300.012	157.05	140.424	697.898	338.321	398.921	1437.36	2196.35	160.918	518.66	454.87	402.033	1663.55	869.551	1727.71	586.923	480.392	253.495	856.62	191.083	379.745	421.345	509.528	372.6	841.822	595.56	620.351	201.6	1704.08	485.326	616.522	409.156	524.133	690.074	599.831	654.199	565.018	513.191	12420.4	413.355	246.452	517.129	303.93	249.345	221.098	320.252	550.49
X022_ACar 18:1; [M]+	ACar	1404.37	1336.06	2510.71	785.756	2460.71	831.963	2140.21	9708.47	7051.19	1082.89	3323.08	2016.74	1525.33	7149.76	4662.55	8897.56	5345.31	1690.43	1229.87	7533.54	859.039	3960.19	2730.19	1753.42	1542.36	2521.37	1676.54	1109.45	749.983	12626.4	1560.07	1016.29	1132.47	2584.32	1829	3112.53	2067.06	2590.88	1105	35204.4	873.182	907.167	2695.59	494.667	938.602	384.745	1473.63	2695.43
X023_ACar 18:2; [M]+	ACar	408.22	388.466	654.504	189.654	735.986	223.757	427.681	3409.44	1665.43	284.791	1335.52	458.427	433.122	1619.85	1239.08	2565.71	867.186	523.337	285.783	1656.82	275.97	890.342	610.439	398.437	451.216	654.65	688.785	250.138	263.094	1781.62	523.253	298.164	332.283	1027.74	503.19	847.309	528.029	448.162	263.921	13685.1	157.377	223.152	776.346	272.595	163.208	167.675	491.314	884.168
X024_ACar 20:0; [M]+	ACar	31.9337	23.541	15.6001	8.96915	48.247	26.9601	29.7765	286.525	695.684	12.5551	19.8324	22.5887	20.0713	95.748	94.3215	248.823	41.3553	127.02	20.5308	75.5161	12.9223	27.8248	31.7721	36.162	36.3084	97.5014	34.2392	45.9465	19.1407	123.744	30.9563	23.7909	30.4911	31.7222	56.7012	33.2006	43.9568	39.6929	35.8248	2679.73	51.3239	14.0148	39.9059	29.0218	27.3224	22.2187	31.0601	68.6513
X025_ACar 20:1; [M]+	ACar	43.8386	75.6198	38.3185	41.3102	115.377	79.8932	123.402	473.948	1403.8	42.0757	72.0798	95.5937	68.7255	477.214	268.367	1488.26	307.463	235.312	75.4746	245.739	33.7634	82.5218	116.142	96.3788	71.1108	182.83	96.862	120.14	32.7947	1085.28	107.377	83.6778	68.2757	94.1516	88.3706	133.586	241.929	207.769	60.9997	5721.75	61.4468	40.3062	122.849	28.194	67.2342	37.812	136.81	149.827
X026_ACar 20:2; [M]+	ACar	5.905	20.5027	4.75684	4.03255	29.9787	10.7037	27.9199	98.2957	323.931	5.39512	34.893	23.1099	9.74698	158.48	50.5136	678.258	96.9886	58.5495	17.0658	65.7935	8.39733	19.7757	29.5887	21.4523	16.126	40.8272	29.2219	16.6861	11.4956	322.06	31.5443	13.1002	20.2341	34.1774	15.4068	36.4166	63.3193	45.3056	2.98835	1434.95	9.37978	9.0468	35.092	1.55614	10.111	5.96883	59.9468	35.0286
X027_ACar 20:4; [M]+	ACar	69.8136	47.2157	363.675	47.8183	122.982	38.9239	53.2958	758.739	337.558	121.612	113.459	165.632	87.3731	151.687	347.653	194.786	102.483	166.499	62.0216	362.236	41.2818	199.206	75.9401	134.725	132.089	154.538	260.891	69.7765	176.391	266.666	99.9039	46.4293	108.841	217.024	188.368	249.084	172.981	97.4071	79.747	2203.82	40.7006	76.8231	155.243	153.823	40.7968	71.3081	39.8743	99.5253
X028_ACar 24:0; [M]+	ACar	67.0551	51.7489	32.7001	34.5364	88.1155	14.2901	24.0723	36.4216	114.117	40.5238	28.0847	47.2361	47.6816	57.8335	13.5608	67.6979	17.371	26.2625	32.9659	106.166	15.5351	46.4363	63.7021	56.9603	32.5856	50.3547	66.5001	73.3971	29.3406	97.8347	43.3804	44.4303	32.8679	98.5327	54.8586	70.872	52.7618	17.6722	27.5844	76.3978	114.51	25.5159	47.4826	53.6618	33.8485	25.5146	23.675	18.3815
X029_ACar 24:1; [M]+	ACar	31.8955	32.2897	7.50968	19.0697	58.1088	11.4475	38.2043	42.5204	176.129	36.5001	10.4905	52.6858	31.8505	68.9301	32.6659	62.6377	16.6469	65.839	25.6046	81.4044	23.5735	57.1779	63.61	44.1356	26.9353	59.3557	53.3483	56.47	17.349	90.0931	31.1811	33.5513	0.265044	56.2984	42.0028	80.2885	30.3903	19.802	25.6421	105.594	68.319	18.4481	30.7578	33.6052	30.2388	20.8472	16.6706	11.0739
X030_ACar 26:1; [M]+	ACar	83.2662	127.886	17.2893	53.4712	172.153	50.6622	46.9313	50.5221	168.37	87.6771	40.286	73.0538	59.3448	81.2476	7.87201	79.3665	27.4707	58.6694	23.9959	202.26	40.9055	84.9498	116.872	106.578	22.7144	44.2742	70.6653	115.348	69.7856	193.029	75.1559	94.0256	43.7322	155.293	80.8602	266.185	112.456	31.6372	33.2478	61.7157	190.67	25.7024	68.1084	75.8721	52.3552	38.7646	24.1239	11.2463
X466_FA 13:0 (1); [M-H]-	FA	2430	2853	2343	2249	1750	2264	1713	2449	1579	2940	2670	2216	2666	1964	1599	2356	2225	2291	2443	2755	2357	2541	2634	1622	2004	9399	1720	2799	3026	926	290	925	608	632	1238	1351	1088	620	378	1878	799	888	773	517	1074	554	863	358
X467_FA 13:0 (2); [M-H]-	FA	1613	1634	1560	2153	1365	1666	1995	2182	1305	1497	3130	1574	1934	2258	1910	1396	2455	1665	2083	1464	2477	2225	2233	1442	1621	4995	909	1578	2176	1318	807	651	517	1145	1005	780	1318	1031	521	2002	384	970	1178	1202	1438	379	1219	877
X468_FA 14:0; [M-H]-	FA	42813	56902	104720	51631	34800	34416	61822	57992	52325	38205	184900	64159	35214	72822	58319	34388	167043	39446	82877	70248	55121	97696	39239	45463	54323	132410	26424	45941	68786	49902	21645	21361	25437	48162	23660	30133	39047	37849	16875	80002	49935	18208	43482	56271	109411	19152	77145	34313
X469_FA 14:1; [M-H]-	FA	6766	6188	5911	8398	4850	4822	7180	13640	10343	7028	28690	14745	4147	9636	15283	4165	23342	11032	10642	8374	6336	8328	6235	6135	5210	19298	3007	4707	15719	6656	3281	2476	3743	7253	3956	3898	6848	12357	1298	26650	4008	3990	7652	11978	19361	2599	9916	3777
X470_FA 15:0 (1); [M-H]-	FA	8163	7526	9423	7750	4969	5734	6379	8291	8049	7207	14561	8889	6393	8089	7076	7468	11070	5998	9502	8677	9909	11163	8228	4605	4379	49241	3045	6123	7703	4003	2369	2677	2918	4348	2968	5332	3357	4806	2433	12971	3812	3269	3140	3440	9605	2327	4581	3561
X471_FA 15:0 (2); [M-H]-	FA	12650	13142	20299	13926	8180	9362	15538	14707	14315	12650	41484	13315	9263	16221	13106	12540	20433	11867	17315	15483	15673	22103	15234	7781	10502	117842	6841	10258	13980	10301	4524	5155	6102	9243	6205	10342	6157	8192	5851	16215	8626	6439	8975	8363	18261	5951	16747	8823
X472_FA 15:1; [M-H]-	FA	2991	2788	3180	2697	1449	1974	1991	3132	2221	2892	2768	2225	2770	2260	3135	2700	2907	1778	3108	2696	3264	4535	3813	599	1257	28920	986	2289	2408	858	618	393	796	1205	725	1758	1025	986	18	1958	590	782	572	408	3132	267	355	21
X473_FA 16:0; [M-H]-	FA	724081	1103153	2751448	802098	412181	526389	1305969	1077975	814288	600670	3771268	825163	514437	1211719	483545	700689	3597873	418940	1259513	1780850	847962	1950937	952499	630703	783870	1554153	349465	701001	629295	912779	199568	235094	390508	672599	285928	396951	822510	441598	337449	669851	999795	261822	481697	323181	1221237	187382	1505747	515742
X474_FA 16:1; [M-H]-	FA	121409	113789	196228	120278	79796	68625	182107	287224	217335	120774	1171776	225767	50934	201190	327739	72887	799759	166768	262453	288450	77383	203910	137778	91020	91468	121306	40347	95631	265866	173024	49639	28582	46143	127107	71907	47335	113050	165310	13047	209833	76467	69014	117168	124039	305600	37457	225268	72871
X475_FA 16:2; [M-H]-	FA	1618	1599	2787	695	1648	1126	1684	3831	2736	745	5839	1107	415	2042	1744	1047	2508	1959	2324	1916	1210	3977	1262	950	1068	4455	1209	1423	2804	1361	638	36	1499	1489	695	572	1226	996	439	4956	1096	38	1091	1547	1897	857	3211	483
X476_FA 17:0; [M-H]-	FA	8201	14849	24759	14149	5640	6713	14778	15672	13085	9286	54934	15958	9541	21582	8209	8019	33698	7629	21629	22792	15914	18496	12196	10641	10819	73428	4952	9584	10787	11148	3497	5317	5867	10513	5536	8795	6067	11145	4544	22017	15113	4388	6788	5827	30168	3564	17657	8859
X477_FA 17:1; [M-H]-	FA	11707	14638	29657	15636	10795	10509	19264	21129	18069	9924	67019	17534	8768	21832	16661	9053	39490	13606	20838	22544	13016	26198	14512	9181	12200	39331	6014	12424	21409	15860	4913	5790	8543	14081	9332	9220	10192	12397	4419	24677	15455	6798	8271	9256	23472	6783	23249	11048
X478_FA 18:0; [M-H]-	FA	742225	1136297	1857567	646737	394384	560708	977927	1042145	844313	601988	1734897	758496	605995	1176993	423953	804255	2243467	435902	993323	1586343	779257	1266266	701664	649534	552038	1050681	290085	680212	469916	686717	220013	298615	499019	638286	384744	468289	1041087	483837	458091	841386	1069037	317672	353823	325166	994867	267846	914047	599040
X479_FA 18:1; [M-H]-	FA	1161875	3253164	11193436	2654445	1837414	1410448	4268102	4063373	3410319	897111	18495530	2732293	1025563	4841527	2159251	699999	15104561	1312050	5782803	8747419	1671906	7608110	1863541	1609716	2345058	3865799	770214	1967053	2781123	2894470	478117	580857	951160	2880451	1165024	799842	1503263	1987386	394579	3536210	4035795	538408	1484472	1145446	4695328	538815	6309135	1792555
X480_FA 18:2; [M-H]-	FA	450815	612911	1829785	593511	552520	403288	800463	1084432	1102688	197112	3032251	661186	327195	979273	563841	244847	1609240	410053	1081699	1081518	487706	1555403	461081	388831	631312	1066424	476715	520060	834692	560022	218548	228438	394289	709835	338473	270082	421974	390065	142514	1123314	675451	175409	402880	462647	694342	254247	1801507	466449
X481_FA 18:3; [M-H]-	FA	30909	66574	144730	48267	44034	39783	74077	86699	103011	13608	199703	66210	27526	84503	67777	15453	165111	25080	111657	77738	33384	141242	38643	31485	56161	70563	31566	30899	71721	43325	16557	23706	41047	56178	27987	13881	31464	39875	11092	64808	45687	10217	43756	39051	56309	24245	108796	23765
X482_FA 18:4; [M-H]-	FA	1475	2588	1770	1725	446	1352	1775	4060	1443	701	3112	1572	729	3140	1882	1492	4837	955	3350	1358	2001	4188	1763	1299	2973	3499	2171	2937	2693	1697	21	927	867	1796	512	753	667	1042	23	3035	227	24	1082	736	3732	333	1836	326
X483_FA 19:0; [M-H]-	FA	1552	2079	4210	1744	995	1391	2530	2577	2666	1448	7454	2283	1881	3888	1485	1499	5488	1554	3345	5177	2502	2391	1678	1749	1147	12878	889	1845	1466	2403	760	1128	1594	2419	1120	1790	1744	1669	1312	3002	5049	1009	1233	1248	4474	843	2629	1721
X484_FA 19:1; [M-H]-	FA	2978	11075	22698	7639	4512	3884	9168	8734	9551	2691	36680	10049	3233	12383	5490	1966	26260	3797	12170	21488	6416	12872	5907	5663	4977	17513	2206	7552	5710	7899	1024	2304	2732	8098	3235	3095	4571	5853	1052	15953	13848	1655	2833	2748	15065	1168	10197	5572
X485_FA 20:0; [M-H]-	FA	1419	2746	1756	2988	1278	1039	2193	2478	2964	1412	7896	6437	2427	5532	2476	667	4887	1350	5310	6262	3506	2036	1396	2792	1355	4681	1161	2998	765	2522	506	1631	1182	2375	1731	1736	638	2224	2950	9808	4981	668	1254	4483	10088	776	2182	2138
X486_FA 20:1; [M-H]-	FA	27780	114478	243852	59402	46715	39211	98216	86326	75085	25006	264640	87622	36030	129241	47434	23301	344736	26003	148006	367643	57701	140587	43171	62045	42087	107490	22640	87726	41978	83716	9977	23605	32530	66760	34966	24713	53443	54360	12549	90712	167353	12344	26994	20877	169425	12576	95361	46660
X487_FA 20:2; [M-H]-	FA	15407	40664	75412	24356	22522	14335	42960	38276	37637	8972	85422	37833	13747	47363	20929	18715	83598	14857	43024	101736	23131	56373	20354	22388	20933	50842	17711	40181	27169	25120	5841	10209	14104	29608	19567	15239	25809	22407	4144	40853	39973	8494	12723	10882	36829	5103	45337	23300
X488_FA 20:3 (1); [M-H]-	FA	40949	26096	40806	20629	28229	15903	58546	41442	68542	12140	51218	41313	17534	47696	37975	43674	33277	28659	30364	41203	23349	52384	34442	22896	32139	61757	26284	33714	50394	36727	9631	10945	26077	22772	28496	20398	30011	23509	9135	71578	19329	31295	14606	17158	31488	10724	35279	35677
X489_FA 20:3 (2); [M-H]-	FA	6434	7950	12520	4431	4927	3451	11084	12155	7736	2484	16200	10455	2867	10699	7510	8318	15500	6427	6772	10212	5632	15353	5049	3455	5995	15379	2328	4610	9587	8347	988	1895	3721	4129	6059	2755	3665	6387	1461	14344	5564	4786	3426	2823	13552	1252	9181	6540
X490_FA 20:4 (1); [M-H]-	FA	2736	3575	4995	2215	2199	2158	4732	4451	4476	1974	5409	3193	2100	3645	4549	2577	4932	2803	3368	3311	3584	5118	2842	2933	4833	3589	1797	2888	5608	4052	1504	1533	2280	2302	2555	1709	2411	2249	917	9725	2296	1667	1583	1961	4046	1434	2029	3220
X491_FA 20:4 (2); [M-H]-	FA	411862	205790	215413	116380	258534	111741	450689	401340	904048	124451	176891	344436	151756	516689	213328	234648	129712	336342	169956	188119	145616	426554	392559	128124	237470	852512	212019	299619	418419	386433	76599	127674	252324	119105	271290	160399	155762	187648	99702	659296	99193	287827	136610	155396	354598	101221	271021	252083
X492_FA 20:4 (3); [M-H]-	FA	4295	4330	3802	7401	1044	1766	3742	7134	5704	6650	5055	4932	3379	5475	4237	7950	3176	4852	6102	5820	3402	12933	12248	1003	1695	3497	1858	2938	3215	195	14	185	291	272	371	2280	179	485	214	802	208	501	289	14	508	306	1344	510
X493_FA 20:5 (1); [M-H]-	FA	20752	26486	15349	20637	11459	13960	30202	39683	38814	18134	22201	23804	14185	26051	23371	23611	24943	27939	30885	19578	17266	48629	37625	12075	22409	25767	10730	14871	29288	28230	4585	12204	11619	6848	11011	11117	6925	13329	6904	85355	4633	8640	7680	11389	38769	9983	14473	13205
X494_FA 20:5 (2); [M-H]-	FA	9838	9518	6675	15378	2575	3963	8453	14228	9608	13464	12049	9756	6796	11890	9296	13789	10216	8809	13764	12734	7644	26189	22560	2565	4066	6057	4990	6557	5870	316	70	7	9	812	222	1847	7	572	63	1369	221	410	91	766	389	317	1733	390
X495_FA 20:5 (3); [M-H]-	FA	58866	53191	44607	77029	12302	24698	47483	80055	59680	75569	64360	58663	41847	59091	55369	85253	51155	53940	75052	72524	47758	149938	135333	12476	23682	32574	25369	35956	31944	1991	784	2015	1144	3258	2160	6271	2850	1972	920	2540	1080	2862	1594	936	1748	1490	3814	1580
X496_FA 22:0; [M-H]-	FA	6400	4423	5242	4690	3661	4488	5622	5906	5443	5829	10349	4051	4095	6377	4082	6166	10349	6214	5803	7470	6439	4553	4588	3836	3487	31956	2654	3635	4702	5781	2735	2890	3441	5192	3802	7523	4675	3974	3370	7398	4013	4413	3667	3208	5660	3579	4326	4385
X497_FA 22:1; [M-H]-	FA	5563	7937	11778	4735	4118	5095	6843	8908	7734	3378	14371	5872	4354	13069	8582	4029	23884	3047	25491	24117	7467	12535	4755	4086	2213	11499	2273	11239	3773	6378	1053	2615	3572	7143	3812	3455	3378	4117	2715	13443	14486	2173	2640	3866	19194	3428	6448	3684
X498_FA 22:2; [M-H]-	FA	1059	1491	1835	1266	1341	689	1999	2092	1945	466	3050	2115	703	2990	1405	1366	3181	645	2309	6074	702	1685	1147	1468	548	6333	724	2490	1097	1352	112	234	352	1065	1159	659	879	962	384	2080	2241	420	537	905	3087	149	2408	1196
X499_FA 22:3; [M-H]-	FA	1900	1465	2715	1068	1843	968	3054	1651	1855	553	3151	2724	733	2918	1110	2284	3382	1250	1087	4725	776	2126	1598	1010	890	4984	667	2233	2027	1802	289	181	632	681	1501	1015	1331	1059	117	2249	2548	1046	378	812	1892	306	2083	2300
X500_FA 22:4; [M-H]-	FA	42199	29037	45623	21111	31010	13476	76617	35742	49868	14738	43039	45805	14523	70111	22471	38618	40522	34040	19962	67202	19263	44357	38162	22807	22205	77548	23842	50480	56645	36400	10110	8730	14909	17522	32010	26309	27191	18802	4838	46860	33498	23424	12927	16093	30002	9368	47531	51977
X501_FA 22:5 (1); [M-H]-	FA	26565	31287	41936	22576	20384	14301	55390	44050	60898	10203	39337	38645	14945	44386	22670	21199	44732	39819	23335	39340	27769	46554	37209	17717	23554	58630	16353	37558	43153	39588	10353	12128	14318	15895	21922	16274	21968	17100	5969	99461	30232	13083	11134	15015	32151	8248	38938	41875
X502_FA 22:5 (2); [M-H]-	FA	7391	3689	6721	3183	4331	2134	11653	7706	11878	2891	8573	9716	2936	11065	5336	9500	8818	7709	3027	7547	5446	7821	7904	7883	4387	9998	4032	7119	8768	7072	2242	1951	2809	3599	5536	2964	5969	4819	944	11505	4909	6397	3408	3513	6057	1003	7029	6270
X503_FA 22:6; [M-H]-	FA	34002	65880	41459	30324	31034	21139	97839	87701	128482	11526	37393	60611	32309	84451	31451	48792	74821	55537	43840	31559	72242	85095	87139	36168	51544	91455	22690	45342	53294	83371	12771	25836	33585	21121	46371	26557	32991	28805	13480	203189	27697	22781	17807	18148	92775	17247	46212	43282
X504_FA 24:1; [M-H]-	FA	3848	8644	8617	6066	4799	4058	9935	8393	11244	5791	18081	8526	3632	15412	8818	10615	12445	4642	15402	27928	4590	7350	7772	4355	2176	19822	2347	11920	2497	7971	1318	1861	2331	5743	3080	3963	3288	3642	2654	9643	14642	2008	2176	5141	17639	2418	5781	5269
X505_FA 24:4; [M-H]-	FA	2644	572	1336	338	1215	350	2366	1625	2287	690	2318	2016	686	2254	720	3799	1380	1364	633	2844	970	1507	3220	523	490	2233	1073	1990	1380	882	391	12	231	571	1677	1837	420	870	11	1478	1117	1830	352	490	1281	144	1371	807
X031_TAG 38:0; TAG 8:0-14:0-16:0; [M+NH4]+	TAG	2111	2923	1190	3464	1859	2746	1053	3048	921	3134	3799	10026	1700	5149	166958	60934	18768	3250	5521	5554	2454	2648	3179	1165	1006	1174	1045	1637	6212	1061	788	1016	1879	4989	1038	1197	3886	5437	2205	11305	636	2005	6781	4152	4153	1920	1666	593
X032_TAG 40:0; TAG 10:0-14:0-16:0; [M+NH4]+	TAG	5678	10172	4234	12394	6199	7462	2677	8897	3538	7816	15890	43104	6190	21481	131211	33184	18215	8888	16789	6285	9781	8453	5568	3750	1949	3998	3671	7150	28539	2781	1428	2765	5162	14671	2571	2099	3251	15087	8636	42482	1529	4083	10154	12280	13161	5122	4863	1778
X033_TAG 40:1; TAG 8:0-16:0-16:1; [M+NH4]+	TAG	9275	4846	1371	5010	3766	5991	2927	9633	1414	13035	18006	26756	2201	19963	798107	291660	74097	20326	12331	21729	3014	2459	16503	2400	603	1112	1569	3246	24530	1372	1357	777	2166	21301	846	910	16033	16858	1897	35111	18	9128	34461	6731	7201	1560	4571	265
X034_TAG 40:2; TAG 10:0-12:0-18:2; [M+NH4]+	TAG	4286	2435	2128	1611	3506	4333	806	6934	1472	11131	16912	11420	1001	14296	448150	164550	36905	12480	8902	13221	1211	1798	6067	1185	257	398	1373	3379	11189	838	887	565	1102	13973	693	830	16429	12863	861	26777	600	6808	17977	6191	3231	916	2423	21
X035_TAG 42:0 (1); TAG 10:0-16:0-16:0; [M+NH4]+	TAG	8504	17883	7149	21922	10061	15504	4881	17262	6645	15384	29956	75905	11022	33433	269219	51487	30360	18873	29962	13544	17862	16069	11560	7133	4869	6565	6236	14749	39476	3536	2637	5941	9548	29110	4826	4417	5814	28229	13387	75864	2233	8215	18528	27364	27348	12555	9237	3459
X036_TAG 42:0 (2); TAG 12:0-14:0-16:0; [M+NH4]+	TAG	19070	32178	18034	51009	25134	23815	9946	27355	13945	24395	63276	152795	23637	79686	316961	80843	57769	35579	51048	16737	43745	28627	14681	11021	7087	19739	16495	44799	103603	8437	3023	11902	14815	47051	7304	7371	6958	35814	30682	138098	5649	12176	26696	36615	44438	18255	12486	6853
X037_TAG 42:1 (1); TAG 8:0-16:0-18:1; [M+NH4]+	TAG	12078	7813	2441	7995	5877	10465	6212	18397	2676	21215	32270	47100	3861	29360	1396998	373346	94896	34817	21277	40169	5821	4809	27596	4442	1575	1875	2798	4962	35321	1740	2570	1761	3912	32620	2001	1835	27165	29835	3517	57830	362	14558	54610	16069	12803	3371	8528	664
X038_TAG 42:1 (2); TAG 8:0-16:0-18:1; [M+NH4]+	TAG	15363	22794	8857	29298	11923	13405	6714	26638	9066	24631	47133	140143	13305	69410	527323	122976	57478	45811	34857	19854	18310	15720	21289	7313	3506	7817	8825	23736	68155	6111	2261	5179	9630	40558	5397	4955	11929	32329	12408	105802	2293	14882	25323	20567	30174	10093	11399	2039
X039_TAG 42:2; TAG 8:0-16:0-18:2; [M+NH4]+	TAG	5946	6602	2726	8854	4082	4579	1979	10040	2622	11005	19789	42180	3694	23536	292866	74511	28079	23556	12320	10166	4589	5028	11494	2385	1103	2538	3752	5884	21587	1497	1180	1699	3205	17897	1622	1807	6681	11261	3170	38239	244	6463	11609	6330	7913	3274	4894	171
X040_TAG 43:1; TAG 9:0-16:0-18:1; [M+NH4]+	TAG	1216	2160	1087	4142	1600	1838	898	2509	1286	1971	6050	14895	1798	8080	43695	7962	3262	5320	2823	1540	2898	1641	2251	1040	486	1179	1270	3703	8574	556	141	1179	1026	3544	638	482	758	2733	1657	12990	271	835	1689	1948	3432	1081	1421	261
X041_TAG 44:0 (1); TAG 12:0-14:0-18:0; [M+NH4]+	TAG	32932	64872	34916	99399	47242	48044	23637	56373	30090	51118	117138	256482	51831	139997	602821	129558	91083	76194	98542	40253	85001	66958	35137	22640	16162	38078	32438	89083	169230	13953	6856	23368	32414	92965	15204	16759	15112	73110	52215	229448	10972	27338	48957	78710	92587	42319	29768	14508
X042_TAG 44:0 (2); TAG 14:0-14:0-16:0; [M+NH4]+	TAG	60188	102949	74598	140206	90355	70392	37614	91478	43992	66283	204454	309563	91851	237207	496499	186602	142214	135164	134454	57796	170612	82197	47247	33954	23506	76781	71127	201059	248534	25633	9938	45419	50888	123998	18446	28147	23317	74984	93318	353532	21530	33326	57742	88586	116153	55020	44431	33852
X043_TAG 44:1 (1); TAG 10:0-16:0-18:1; [M+NH4]+	TAG	20687	36462	13535	51014	17613	24001	14416	43481	15258	43110	78178	220220	22875	93061	887784	156733	80329	78662	60131	36381	31484	29845	36178	13287	6771	13484	14796	42063	93057	7919	4110	9494	17954	64873	9620	9567	19511	56903	17716	171384	3257	23667	40602	44584	55742	20588	20162	5018
X044_TAG 44:1 (2); TAG 12:0-14:0-18:1; [M+NH4]+	TAG	69594	100356	50740	160217	66539	58575	36772	110397	49857	99052	249416	639532	72243	392534	1929365	333086	198688	222873	151807	72053	105332	75147	86139	33191	16170	55850	68538	190229	349122	28729	9283	29988	47396	161846	22674	26643	29744	103002	68026	485900	13004	51181	73152	81443	140437	52655	47967	14801
X045_TAG 44:2 (1); TAG 8:0-18:1-18:1; [M+NH4]+	TAG	7073	9311	4236	13736	5283	8145	4561	17005	4631	16535	33933	69971	6537	34079	527582	97039	34862	37181	20620	18569	8928	9053	19223	4199	2120	3701	5784	8680	28847	1988	1820	3072	5898	26563	2722	3168	12118	20591	4822	58235	903	10227	19598	14015	14794	6405	9050	839
X046_TAG 44:2 (2); TAG 10:0-16:0-18:2; [M+NH4]+	TAG	19780	25544	14025	42104	18376	16199	9792	32367	15621	30286	80819	185881	18998	102488	574083	112633	57120	76734	44665	22174	29512	21843	32151	9831	4774	17469	26376	41761	95871	6808	3340	9164	12927	56898	7437	7421	11765	34015	18299	156720	3061	15853	24724	22193	33390	15766	18841	3543
X047_TAG 44:3; TAG 8:0-18:1-18:2; [M+NH4]+	TAG	3403	3927	1649	5472	2009	2106	949	5210	2356	5251	13703	27650	2417	11530	106063	20465	9491	14096	6345	4526	3244	2570	6524	1566	558	2004	3100	3263	14476	930	486	1202	2081	8968	1041	860	2037	5334	1816	23440	167	3083	4275	2725	4452	1886	2596	156
X048_TAG 45:1; TAG 12:0-15:0-18:1; [M+NH4]+	TAG	4617	8180	6551	18293	7771	6864	4067	8149	6215	7642	32865	61828	9330	39250	144977	20020	10337	29101	12943	4946	17279	7956	7786	2992	2168	8374	10661	26079	39395	3499	959	4530	4153	14491	2264	3179	1768	8633	8222	51329	2017	3298	4104	7398	12127	5786	5685	2933
X049_TAG 45:2; TAG 12:0-15:0-18:2; [M+NH4]+	TAG	1228	1917	1202	4720	1650	1186	796	2640	1572	2613	8304	15835	2204	8642	40593	6038	2647	8934	3727	1346	3706	1915	3213	707	358	2147	2637	4539	9111	827	14	1160	1023	4330	469	932	670	2173	1643	14351	154	966	1357	2039	2882	1204	1921	257
X050_TAG 46:0; TAG 14:0-16:0-16:0; [M+NH4]+	TAG	223708	304956	261278	388834	366865	351016	227525	345433	133104	163866	498330	469719	341552	339276	379362	352013	399261	358277	395318	254736	532673	275822	173551	151014	113834	220461	225438	642128	449978	117780	45310	189109	183667	324220	80890	131330	133603	279016	265483	713343	86149	100784	147123	219693	387712	200347	189199	169794
X051_TAG 46:1 (1); TAG 14:0-16:0-16:1; [M+NH4]+	TAG	99377	163351	84277	263622	100707	109129	70001	174113	91153	168438	391122	805449	123257	472115	2219000	388529	259809	337667	255200	136213	179049	149447	148822	61249	34631	94598	109051	285642	465388	38956	17179	54257	80624	249284	40625	51243	59636	190484	108930	661194	23971	91850	123581	174462	242408	107608	93911	33128
X052_TAG 46:1 (2); TAG 12:0-16:0-18:1; [M+NH4]+	TAG	355209	515661	355695	877659	355338	306089	212676	508803	240386	440137	1299236	2787601	419010	2134745	6738589	1491097	916634	1193420	674096	340681	689188	387050	448583	155226	81118	385465	487587	1449785	1757455	157364	48577	189200	221793	733234	91665	139482	158474	385986	333980	2099304	90712	240483	279907	292732	523816	253678	227584	119007
X053_TAG 46:2 (1); TAG 12:0-16:1-18:1; [M+NH4]+	TAG	26941	40547	20844	71540	27803	30889	17836	55200	25441	48963	130793	289559	35335	141496	950238	147979	80671	132890	73541	42177	51514	40557	51746	18340	11416	28671	41342	67739	126878	10052	5913	16489	23691	93174	12280	16153	21225	58056	27902	229637	5382	26185	38512	51081	61675	32807	34900	7927
X054_TAG 46:2 (2); TAG 12:0-16:0-18:2; [M+NH4]+	TAG	103256	136973	94298	288606	100594	77405	57703	193164	80747	169790	477459	1052274	122864	651771	2728769	398436	258622	471161	229418	105146	185631	132747	194140	44317	27932	118894	211316	360548	549251	38807	16467	57156	76046	302347	30250	54123	43181	134725	88446	714345	26192	84064	87998	90460	155301	89643	78024	27539
X055_TAG 46:3; TAG 12:0-16:1-18:2; [M+NH4]+	TAG	15050	14524	8633	33075	9607	8856	6870	26598	11779	26698	79298	153225	12833	77734	421193	54876	36846	83477	32171	17088	17888	14085	31437	5971	2638	9539	22029	31520	66170	4967	2392	5354	9052	49627	4223	7062	7983	21865	8295	100624	2049	12798	13322	12844	18905	10826	12396	2156
X056_TAG 46:4; TAG 12:0-16:1-18:3; [M+NH4]+	TAG	2511	2573	1158	3767	1125	1458	1031	4283	2229	3514	11323	21208	1935	9615	67159	9377	5548	10698	5766	3380	1861	2627	4443	913	209	1080	2806	2963	8760	249	143	720	1554	7545	855	831	1420	3615	1297	14088	154	1734	2586	2119	2826	1896	2004	18
X057_TAG 47:1; TAG 14:0-15:0-18:1; [M+NH4]+	TAG	19666	34608	28730	94960	38292	30727	18967	37439	23603	26886	129374	251114	42132	208752	525243	92570	35385	140094	49435	18395	104865	33370	38670	14797	8671	36976	63488	152878	169970	16504	4491	24910	20803	50458	7905	14775	11950	26392	34988	205906	9763	12084	15375	22889	46461	23202	22766	16889
X058_TAG 47:2; TAG 14:0-15:0-18:2; [M+NH4]+	TAG	6708	9921	6951	28368	8839	7084	5721	14035	8130	12866	54302	93285	10838	61757	233385	31615	12526	61633	16154	7692	25338	10693	21961	3796	2373	10921	23648	38916	51854	4786	1473	6172	5676	22994	2729	4997	3669	10924	7917	74509	2214	5024	5175	6968	13322	6873	8388	3949
X059_TAG 47:3; TAG 11:0-18:1-18:2; [M+NH4]+	TAG	1401	1636	858	3493	1015	882	712	2091	1374	1892	7966	12113	1380	7772	32684	4527	1860	9035	2390	1104	2524	1683	3054	384	171	1427	2347	3881	6320	587	14	526	1040	3585	253	647	492	1890	1150	11579	15	879	903	1175	1917	1602	898	196
X060_TAG 48:1; TAG 14:0-16:0-18:1; [M+NH4]+	TAG	1633395	2091844	1992759	3889751	2137891	1992511	1288214	2464468	1090677	1494028	5069280	8402859	2137252	8873848	14041758	6594391	3731227	4761488	2908502	1799346	4354703	1903143	2216119	793213	470905	2084685	3732784	7040599	7975349	907364	289491	1125908	1061993	2816166	437606	759791	1057381	1558279	1697688	7484366	636757	1029497	1298306	950612	2006629	1297707	1307086	892319
X061_TAG 48:2; TAG 14:0-16:0-18:2; [M+NH4]+	TAG	677456	747574	620944	1841081	607975	577758	427810	1252864	495848	1034168	2912330	5900969	742120	4698560	14669877	3325363	1715239	3880834	1343773	775916	1546347	835105	1521944	285970	158992	702941	1752206	2940548	3341550	333168	112848	364016	433446	1644479	172615	334907	411506	826493	470495	4358616	174798	596454	486346	359948	846979	513887	583865	269353
X062_TAG 48:3 (1); TAG 12:0-18:1-18:2; [M+NH4]+	TAG	19815	25614	14183	54427	13959	14577	13052	43326	20378	42315	121297	226430	22563	97194	710374	68857	49905	144739	51266	31880	28157	29061	48825	10250	6866	17078	33785	50424	80632	6060	4204	9945	16406	78178	7057	12530	13298	38359	13553	162021	3804	20738	20623	30098	34381	22774	23290	5387
X063_TAG 48:3 (2); TAG 12:0-18:1-18:2; [M+NH4]+	TAG	118053	136405	86085	364520	87260	76464	68279	261856	94189	183261	649769	1183546	125845	838527	3119423	450172	264535	728080	262674	136535	198269	145554	268807	46082	26748	106100	302355	407006	607734	41408	22612	53617	87839	417133	29306	71597	55411	162493	74380	833007	25969	93641	89283	74084	134837	110651	111496	31142
X064_TAG 48:4 (1); TAG 12:0-18:1-18:3; [M+NH4]+	TAG	13310	17345	10606	37523	10035	9859	7236	28904	13226	16873	59348	120158	15580	74705	324693	40522	26376	58002	32016	14796	18970	20908	24687	4875	3772	12771	32250	27571	57164	4302	2584	7218	12562	48389	3716	9049	5646	15684	8979	88564	2355	8649	10848	8799	12962	16037	12949	2928
X065_TAG 48:4 (2); TAG 14:0-16:0-18:4; [M+NH4]+	TAG	1905	2282	1663	4874	1406	1709	1884	2788	911	1781	4155	11511	1757	11112	21051	13063	3313	5144	3112	1766	3171	2568	2771	758	624	2294	3251	6269	8690	873	214	997	1616	4757	535	1338	776	2151	1641	10366	236	1575	1326	1259	2400	1570	1535	1070
X066_TAG 48:5; TAG 12:0-18:2-18:3; [M+NH4]+	TAG	1256	2043	1192	4068	1304	976	592	3535	1808	1600	6134	11082	1703	6906	31192	4316	2741	5829	4442	1878	1955	2963	2713	532	315	1438	3316	2297	5766	333	219	865	1836	5737	435	627	690	1524	1146	8537	141	1257	1444	1326	1219	1998	1234	14
X067_TAG 49:0; TAG 15:0-16:0-18:0; [M+NH4]+	TAG	5247	12703	12659	21487	20142	15574	10466	11382	5756	5748	26895	31102	18169	21751	33260	15627	8457	19404	11880	7497	27587	10347	6069	6071	6807	16543	14370	53357	25848	5420	1831	12926	9322	9005	4143	7479	5148	10546	16959	48462	5479	3007	4563	7952	13648	7704	8555	9027
X068_TAG 49:1; TAG 15:0-16:0-18:1; [M+NH4]+	TAG	54230	114895	125574	269955	138153	116413	75048	94128	72939	64374	349368	691134	144761	687917	1051725	287964	87667	353365	124431	59585	323902	117784	98246	42532	27798	168820	338774	671229	528432	53828	13695	87530	57837	119918	21932	49724	37647	64202	136443	562205	43085	29990	40758	55182	103291	69882	78749	75739
X069_TAG 49:2; TAG 15:0-16:1-18:1; [M+NH4]+	TAG	35638	54873	51681	193254	49222	49168	40259	80778	44083	57240	253082	533340	69623	431022	1212896	215784	68949	368841	89198	40881	157736	58114	116690	22495	13344	72709	184105	326699	306487	32407	8030	35778	29043	109273	13549	31226	27438	50859	43993	401319	17444	29000	24793	26989	62273	37794	47820	30307
X070_TAG 49:3; TAG 15:0-16:1-18:2; [M+NH4]+	TAG	6882	7905	7748	31497	6345	7398	5887	17109	8686	11983	56634	88654	11013	64851	235719	33257	11805	74286	16425	7167	23690	11431	23131	3926	2271	9780	30732	45080	46207	4886	1810	5550	5123	27719	2421	5497	3761	10090	6099	75726	2276	5297	4726	4524	10285	6771	9234	4295
X071_TAG 50:1; TAG 16:0-16:0-18:1; [M+NH4]+	TAG	3208527	4856534	5523358	6786017	5487513	5490341	3347672	4698955	2167030	2691216	8781020	10327816	5143759	11843047	12579380	9831735	6165634	6905241	5368561	4197160	8590766	5013676	3234821	1655065	1169739	5197188	7939974	11327780	11388304	2388869	662671	2814180	2375819	4851063	888591	2139194	2905898	2681952	4149263	10460759	2083510	1977956	2622600	1617389	2997565	2946353	3062575	2597607
X072_TAG 50:2; TAG 16:0-16:1-18:1; [M+NH4]+	TAG	3629130	4090527	3899574	9585870	3570125	3920280	3322294	6853937	2428123	4176940	11951597	20039998	4202507	20817008	34891753	15875723	8333393	14538156	6113052	4747904	7783651	4625712	7426875	1524570	901280	3680769	9378350	15528713	15360617	2163749	659798	1998366	2224733	6996286	928578	2117797	3075945	3807097	2438489	14971014	1282274	3081153	2492486	1397022	3765261	2785388	3433182	1937632
X073_TAG 50:3 (1); TAG 14:0-18:1-18:2; [M+NH4]+	TAG	152388	200515	125756	515722	126804	141081	121508	378212	162294	272788	786732	1133558	205332	858617	2719951	461862	311201	849774	377468	241695	282131	282055	375510	78409	58225	158570	375805	519249	655273	53996	38900	92298	151929	567465	50730	131800	102959	259904	110204	913579	40776	152685	142626	151780	229080	215491	195347	67301
X074_TAG 50:3 (2); TAG 16:0-16:1-18:2; [M+NH4]+	TAG	952714	907937	818936	2839939	685501	833546	667769	2180225	729016	1322284	4602192	7282413	991019	7398471	18244209	4780250	2079883	6245667	1766485	1268073	2104237	1299687	2321210	359601	203811	874305	3560760	4449429	4251572	463336	187459	446134	559294	2855404	237236	595232	726737	1105281	476574	5650051	230516	758099	632564	360744	884407	788906	1051971	399028
X075_TAG 50:4 (1); TAG 14:1-18:1-18:2; [M+NH4]+	TAG	17286	26552	17674	60975	14197	16271	11789	42004	20812	27313	94225	184521	25885	105348	624044	53927	35635	108266	54728	26352	31634	40130	42138	8787	7723	21390	50605	45862	76416	5428	4847	12405	21584	78710	6738	14724	9320	27702	13872	135315	3800	14424	17483	20236	22169	32134	23671	5740
X076_TAG 50:4 (2); TAG 16:0-16:1-18:3; [M+NH4]+	TAG	84271	88019	80548	262335	61493	75049	56446	209130	76265	117490	504885	660398	95037	644750	2125221	349470	170536	583764	196381	109981	181544	157775	220079	33609	21450	81293	347918	300817	379543	33124	20315	47997	57956	343027	21592	58656	52362	110762	45945	589666	21441	60716	56792	36193	70516	90746	111455	30077
X077_TAG 50:4 (3); TAG 14:0-16:0-20:4; [M+NH4]+	TAG	11045	10139	11123	27421	9032	10479	11338	12718	3776	6382	23427	65369	8212	75207	125146	101354	15253	28821	12059	10369	20875	15348	18194	4061	4428	15171	24826	47974	55586	5718	2109	5326	5792	21595	3024	5462	5559	12185	6791	54324	2603	5842	7166	3619	9291	7501	11399	12622
X078_TAG 50:5 (1); TAG 14:0-18:2-18:3; [M+NH4]+	TAG	8665	8774	7593	21599	5449	6923	5640	20825	8915	8693	39588	55102	8743	52119	229212	29615	16929	43278	19919	10778	12152	14338	22373	3057	2378	7882	21554	16497	31372	2975	2077	4620	6228	32553	2447	3628	3933	10610	4661	46236	2105	5216	5673	3645	6435	9671	8177	2159
X079_TAG 50:5 (2); TAG 12:0-16:0-22:5; [M+NH4]+	TAG	4717	4745	3107	11866	2294	3181	4015	6140	2388	4382	10348	29435	3906	26823	57284	30773	7299	17834	5986	3883	7386	5504	10100	1768	1345	4386	6788	14314	19031	2319	728	1981	2461	10829	944	2207	2021	5008	2646	24056	950	4126	2546	1640	3820	3705	4003	2469
X080_TAG 50:6; TAG 12:0-16:0-22:6; [M+NH4]+	TAG	543	2089	1938	5314	860	1601	2820	1258	912	246	1515	4893	2987	5534	4942	7228	1329	3099	1239	155	5034	2738	1818	1039	762	2410	3206	8367	4291	1323	16	1409	971	1585	635	451	489	1008	2206	8095	352	246	742	15	1763	1453	480	1195
X081_TAG 51:1; TAG 16:0-17:0-18:1; [M+NH4]+	TAG	32844	80455	104937	182478	109597	106403	55201	65410	45231	37592	203915	418149	127596	443637	667583	209943	65261	186763	77392	48727	208632	92334	52504	28343	23514	163063	292306	529064	331404	37728	9010	68454	47194	75738	16609	41306	38398	44441	107008	342936	44841	20688	30901	36027	58355	56202	58347	51845
X082_TAG 51:2; TAG 16:0-17:1-18:1; [M+NH4]+	TAG	106027	211441	211875	621748	188226	197299	159139	215745	134581	137200	637283	1592265	269487	1702829	2780574	806849	184822	876675	221503	138842	492931	236957	280276	65930	46459	304663	818107	1643479	1016182	120459	24276	145326	110607	261498	43056	114800	104304	126018	172795	1018878	78352	74671	76443	63636	155893	136143	168978	114000
X083_TAG 51:3 (1); TAG 15:0-18:1-18:2; [M+NH4]+	TAG	8422	14008	10823	50853	10882	13139	10761	25552	14941	19056	85025	112498	18728	85358	344887	42034	16648	116708	25325	14649	39280	25025	35874	6756	5236	15041	43021	65188	59676	5969	3033	10234	9657	47888	4939	10910	7999	17411	8785	101573	3551	8178	8013	10180	18870	16814	17021	8242
X084_TAG 51:3 (2); TAG 16:1-17:1-18:1; [M+NH4]+	TAG	41669	65454	75382	263076	56029	62671	55692	97454	58016	54598	296593	573929	96131	607806	1119401	289397	70557	413090	98769	49514	209758	104858	123954	23156	20022	120732	423078	503419	348095	37847	12459	51489	40536	149407	16018	47232	35829	51877	51261	436285	24775	28828	27953	24013	49400	58314	78365	46620
X085_TAG 51:4; TAG 16:1-17:1-18:2; [M+NH4]+	TAG	5685	8655	9949	32761	7303	8735	7910	14210	9243	7058	41381	63104	12706	67969	148585	35640	8918	52735	14782	7082	27945	17838	18093	3010	3322	15417	61744	45434	47294	4485	2317	7990	6770	24921	2421	6783	4478	7694	7066	61113	3122	3510	4521	3300	5523	9792	11422	4961
X086_TAG 52:1; TAG 16:0-18:0-18:1; [M+NH4]+	TAG	631910	1406399	2176472	2534264	2126603	2446466	914468	1494935	532568	517831	2506107	4648378	2178681	6670734	6107049	4670753	2028390	1958903	1497042	1436652	2614759	1883726	642701	399637	418924	2882894	4711284	7773090	4499848	622012	150065	1178109	886479	1322453	259051	588287	1090738	899194	1748325	2999405	853794	472196	839818	470403	717539	970452	1009112	667712
X087_TAG 52:2; TAG 16:0-18:1-18:1; [M+NH4]+	TAG	8656650	13420341	15459108	26389238	10431591	12700786	10872565	13988220	6772117	8657977	24456329	39659056	14267269	49356279	50031271	36719007	16574412	27328845	13374410	11669492	22047635	16195876	13591058	3865846	3358300	18219756	35661497	44902828	39150521	7770240	1973196	8489467	6879554	14177310	2487699	7019252	9488318	7971026	9934498	32973710	5317015	6691745	6955155	2780812	7003141	9245511	10593010	6304525
X088_TAG 52:3 (1); TAG 16:0-18:1-18:2; [M+NH4]+	TAG	962897	996586	880335	2230390	676465	916685	836947	1777667	851748	1310046	3170355	3326117	1040797	3645000	6470470	2526013	1604305	3604701	1585326	1310006	1816576	1484541	1950619	489981	389833	973824	2729506	2599691	2470715	515635	306704	587251	771155	2222789	349392	777040	868224	1106675	573681	3427675	350854	894455	753097	543275	984135	1035806	1177124	587019
X089_TAG 52:3 (2); TAG 16:1-18:1-18:1; [M+NH4]+	TAG	5502991	6797033	8941498	19511485	5785171	7041552	6056817	10758486	4333311	5779178	18316578	25922704	8873930	35596385	39379780	24349719	9693701	20179170	9549805	7102688	15365099	12096060	9853668	2314347	2208966	11213963	32278158	29551661	24863529	3501636	1485094	4999245	4508884	12636459	1523474	4766717	5395181	5397929	4738147	22942679	2817882	3674671	3801897	1806883	3991046	6661568	8247872	4047962
X090_TAG 52:4 (1); TAG 16:1-18:1-18:2; [M+NH4]+	TAG	112064	140489	127610	438094	94550	136179	101014	310945	137681	186946	674107	797932	160423	719541	2210850	386155	218533	726918	312468	194139	288582	304833	332502	58251	47839	126625	448038	404489	462659	46300	37980	81896	98255	477350	39650	106539	103297	175598	68892	742496	38260	95859	100412	75457	125491	186962	196904	63586
X091_TAG 52:4 (2); TAG 16:1-18:1-18:2; [M+NH4]+	TAG	892613	1101657	1526122	3843726	914701	1186819	929503	2202246	886257	1027921	4533040	6666023	1520840	8541039	13416805	5489568	1492429	5310928	1954929	1303916	3088882	2755695	1939445	344663	376101	2158749	10938849	6152834	4684505	451032	300348	826254	757226	3434530	248320	892065	797719	984188	690522	5685718	416017	596353	666930	281894	523282	1397317	1638535	676681
X092_TAG 52:4 (3); TAG 16:0-18:1-18:3; [M+NH4]+	TAG	27236	29295	35657	74402	25441	35036	33696	36203	9476	14635	62757	160052	25166	202530	296248	322951	40843	63305	32065	24949	56937	42751	33272	10321	11014	53162	110083	200096	146445	15013	6093	14536	12596	52243	5894	14389	16057	26721	23567	122230	11490	15516	17849	8179	16685	18570	23065	37143
X093_TAG 52:5 (1); TAG 16:0-18:2-18:3; [M+NH4]+	TAG	10669	14509	11853	38066	7943	12218	9722	32196	14949	15371	64907	89631	15406	71406	450005	37093	23606	72538	34067	19653	22366	29042	33590	5717	5699	12127	34872	27073	42774	4143	3159	7868	11467	53328	3910	7620	7894	19463	7579	72414	3020	8902	10759	8093	11586	19663	15188	4624
X094_TAG 52:5 (2); TAG 16:0-18:2-18:3; [M+NH4]+	TAG	85291	119984	151281	321906	73332	116919	80368	226831	101941	81775	400522	616356	136174	787972	1992867	398218	158286	479701	219777	123066	222557	298783	226499	34102	36949	161783	690821	352667	424818	39324	28189	78198	74482	360261	25812	63617	61271	98088	59565	483484	31755	50159	60498	27178	47576	144810	127600	42281
X095_TAG 52:5 (3); TAG 16:0-18:2-18:3; [M+NH4]+	TAG	31367	24984	21065	77920	15680	19194	37504	36842	10952	22795	64666	197589	19882	211658	388773	304391	41437	106602	31247	27118	46529	34347	64619	10903	9039	29785	70045	142726	131874	16982	5471	11665	12381	57390	6668	15556	15619	30966	13904	147542	5609	25069	15936	7023	19206	20478	27402	29422
X096_TAG 52:6; TAG 14:0-16:0-22:6; [M+NH4]+	TAG	2777	7244	6917	17442	3607	8996	11292	5342	3145	1703	5887	19612	8373	30151	24475	43743	4097	12452	3891	1709	35084	10423	10159	3710	3564	8882	20747	29472	19862	4719	387	4818	2677	6380	1781	2026	3382	3216	6443	43235	1319	1976	2248	378	7919	7693	3286	4379
X097_TAG 53:1; TAG 17:0-18:0-18:1; [M+NH4]+	TAG	6944	17403	24739	35390	27168	31281	11188	15041	8476	7879	42915	66121	29097	82798	91457	38960	15195	27726	16588	13027	42298	22990	8720	6942	5855	42049	54575	107987	64156	8699	2180	17499	14231	16839	4021	8708	10636	11185	29295	50767	12272	4551	7892	8417	13507	13785	14126	10903
X098_TAG 53:2; TAG 17:0-18:1-18:1; [M+NH4]+	TAG	51885	126688	151329	350860	128769	150851	89997	108653	73592	67354	326049	901358	184072	1041737	1400795	454389	114686	397837	121414	85162	293745	160577	111347	36045	31101	244834	649927	1060088	638240	67642	13843	93327	74882	134337	26026	66543	75895	69447	135910	470391	68839	40111	49819	38938	76693	88227	97342	63819
X099_TAG 53:3 (1); TAG 17:0-18:1-18:2; [M+NH4]+	TAG	54828	105935	112440	331840	81604	91971	92541	135443	90116	87948	381706	568216	163533	569844	1065846	257031	89323	478996	151472	87544	278749	187169	177430	42369	38248	168864	403048	467406	361135	49724	22915	89399	70622	216468	28587	81754	61909	80835	75560	483568	41482	51088	50636	49342	86170	110837	135024	83354
X100_TAG 53:3 (2); TAG 17:0-18:1-18:2; [M+NH4]+	TAG	60108	110897	123134	380993	97115	119212	90178	147620	84052	88260	390693	971876	151951	1151547	1659221	443231	110288	548745	129694	97181	271657	160759	182198	34112	25501	187767	686541	985791	556258	60432	14989	72588	71198	185961	24952	78636	72827	84235	89743	510000	49651	47017	44476	32113	84344	95327	115916	59751
X101_TAG 53:4 (1); TAG 17:0-18:1-18:3; [M+NH4]+	TAG	8463	14645	17430	52280	11479	14786	12676	23285	15602	11634	68457	88351	23082	86121	238544	37542	11920	81254	24828	12987	44998	36897	27710	6125	7160	24733	80367	63341	59886	5932	3648	13882	10519	43289	4515	12757	8030	12855	11367	90530	5479	6053	7495	7645	11524	20963	21977	11484
X102_TAG 53:4 (2); TAG 17:1-18:1-18:2; [M+NH4]+	TAG	18308	29220	35287	118495	24599	29265	23297	48957	29145	23642	137314	259690	45741	325382	499892	142555	32854	180566	48400	28538	87132	60733	55556	8721	8321	51234	231275	236638	153981	16028	6055	19931	20424	82528	7461	26128	20550	27321	21172	172168	12356	12236	15566	9552	18989	32241	41039	18535
X103_TAG 53:5; TAG 17:1-18:1-18:3; [M+NH4]+	TAG	3801	4916	5672	17621	3455	5320	3905	8832	4557	3654	19444	38551	6712	44685	100910	21338	5028	25918	8712	4878	13468	10988	10377	1615	1446	8264	33004	24591	22553	2386	1258	3652	3369	14958	1150	3924	2973	4903	3730	29095	1938	2117	2743	1686	3536	6217	7126	2989
X104_TAG 54:1; TAG 18:0-18:0-18:1; [M+NH4]+	TAG	56125	131141	231079	279009	230467	361440	85507	147027	54433	51130	283953	379420	262946	673348	569901	363512	171271	161100	139875	165206	276937	229134	52610	43217	49382	369254	448629	903643	413068	62818	17710	123194	106683	153739	28941	71540	107376	102580	273938	308572	102645	47138	79362	54896	81347	135716	109875	63585
X105_TAG 54:2; TAG 18:0-18:1-18:1; [M+NH4]+	TAG	873396	2192408	3092786	4738309	2435672	3153926	1342105	2081522	1002631	1055139	4544468	11386050	3330401	16381594	15231539	7709872	2454576	4300118	2372999	2124411	3937778	3043195	1314585	510780	507558	4387450	11313881	15236133	9460032	987843	231553	1525383	1363305	2250655	345091	983197	1702440	1087512	2657035	4603426	1329727	693957	1018792	533296	951152	1699123	1508345	851987
X106_TAG 54:3; TAG 18:1-18:1-18:1; [M+NH4]+	TAG	4403851	6496549	7447665	14276914	4560439	6362526	4510094	8826338	4032854	6458370	16123981	23367304	7052808	29656618	27321568	13893377	8568411	17711581	7879829	6771915	9788414	8640605	8730229	1617830	1205800	7542885	19704718	22563344	18993086	3244246	907547	3420195	3663746	9275625	1187656	3922240	5012259	4415614	5662278	14768252	2647436	3130960	3376924	1308578	3917452	5431586	5982145	2260142
X107_TAG 54:4; TAG 18:1-18:1-18:2; [M+NH4]+	TAG	2565678	3153987	4201056	9213837	2468026	3404088	2448143	5499769	2515597	2732746	10360202	13334564	4029114	19947348	20830166	9156602	4100467	10830140	5308638	3902956	6343050	6491111	4608367	884239	702131	4336853	17026519	13828454	11077570	1303748	671590	1837370	2131705	7645160	684385	2556292	2512121	2701275	2632309	9753977	1307157	1362323	1911109	812465	1670908	3991005	4495723	1479421
X108_TAG 54:5 (1); TAG 16:0-18:2-20:3; [M+NH4]+	TAG	46622	43547	36939	140056	25452	37109	71321	62052	20147	43091	109976	266865	38049	291668	573302	343065	62800	180259	57205	53912	88744	73523	115332	19826	22127	52649	116715	200474	182367	25658	11712	23596	21855	110702	13719	31835	30851	56117	22793	223287	11586	45095	30180	15223	38457	43663	53098	56086
X109_TAG 54:5 (2); TAG 18:1-18:2-18:2; [M+NH4]+	TAG	489969	615755	912077	2074740	486289	695888	436625	1329968	600109	440325	2545939	3535079	902600	5499322	7842766	2464101	758367	2670521	1360757	798544	1579415	1844052	902814	168509	161831	1023489	6750760	3141352	2611248	199111	157365	389245	461568	2382293	140262	557142	430553	574271	472214	2943277	251948	223679	416119	161185	253252	1132896	1095120	302047
X110_TAG 54:5 (3); TAG 16:0-18:1-20:4; [M+NH4]+	TAG	113058	119327	143240	415384	74498	106449	183273	145793	38921	66881	216369	754603	104586	1103702	1197286	1509067	152947	321982	109594	94614	220348	185513	186909	37167	43955	237358	598556	1098975	621610	83523	24804	59644	51094	195703	23177	73014	78242	107358	78599	512175	40315	77077	66238	22881	56831	88250	123842	162410
X111_TAG 54:6 (1); TAG 18:1-18:2-18:3; [M+NH4]+	TAG	7231	11775	13851	29614	6419	13255	9485	26573	11964	9185	43749	55751	11598	54093	284274	25601	14476	50189	24406	16313	17773	40248	26347	4281	5006	12810	41895	22458	28926	3396	3371	7657	8762	45053	2916	7236	6430	12312	5780	44170	2857	5746	6593	3306	5819	19902	13636	5236
X112_TAG 54:6 (2); TAG 18:1-18:2-18:3; [M+NH4]+	TAG	62642	92825	135039	257685	59188	104119	67962	199018	92186	45989	305816	442435	120738	698964	1384340	317281	104387	305704	217019	100825	233055	314850	140804	24107	26497	132303	780232	292701	338415	29540	23358	56392	67212	353476	19171	56998	46688	78113	62250	408501	29384	30594	54619	21614	37240	165200	135420	35371
X113_TAG 54:6 (3); TAG 16:0-18:2-20:4; [M+NH4]+	TAG	53121	54509	54893	188940	30048	44289	69383	73558	18322	35057	118459	320603	50797	431835	544855	552030	69539	169639	64367	51281	113120	97801	91769	17446	20187	96530	271793	329403	232002	28782	11044	26430	22810	118599	9834	39548	27419	48824	28312	273712	12242	35609	28264	11834	28864	47225	70429	65962
X114_TAG 54:6 (4); TAG 16:0-16:0-22:6; [M+NH4]+	TAG	8692	16203	26189	51010	11111	26648	28840	15826	7868	2962	25058	54701	27137	90312	61092	142414	13119	27171	13252	8548	89875	33652	23215	7682	7898	29765	93270	125521	53884	14857	2213	12803	10145	18995	3994	7216	13388	7756	20255	99624	7263	5236	4980	2017	12508	19131	6496	15816
X115_TAG 54:7 (1); TAG 18:2-18:2-18:3; [M+NH4]+	TAG	5256	8323	12744	19072	5473	9148	5961	18440	9127	3218	24278	29748	9518	48015	113993	19395	9168	18847	22367	9984	15357	31406	11441	2373	2782	10970	54049	14295	24817	2676	2010	5463	7231	30102	1969	4476	3682	7350	4786	31078	2460	2605	5205	1683	2796	15534	10406	2470
X116_TAG 54:7 (2); TAG 16:0-18:2-20:5; [M+NH4]+	TAG	6586	9333	6832	28823	3914	7966	9670	16338	2461	5228	17116	46877	10485	59031	96382	61729	13060	29462	13288	7789	22955	18933	21053	3594	4099	9765	26275	27493	32105	4737	1583	4803	4520	19562	1821	5456	3281	8192	5067	47536	1971	5486	3717	1765	7201	10086	8474	8487
X117_TAG 54:8; TAG 16:1-18:2-20:5; [M+NH4]+	TAG	260	640	871	4435	353	1015	1756	1552	570	655	2174	2048	1548	7550	3800	6136	328	6708	1104	14	5408	1991	6165	625	679	1327	3586	4393	3527	706	14	464	510	2069	179	450	214	434	754	10966	236	175	16	13	1921	1850	704	723
X118_TAG 55:2 (1); TAG 18:0-18:1-19:1; [M+NH4]+	TAG	64985	172112	203269	423072	153100	199756	141717	135695	107689	96490	376493	764534	246446	829968	1287422	398407	137931	457986	175343	138972	371643	260003	151706	59481	62238	295969	566833	799985	587961	82815	24238	139189	122857	183313	41281	108669	124267	95786	172626	485600	100859	62656	75562	72646	107823	152699	159206	114382
X119_TAG 55:2 (2); TAG 18:0-18:1-19:1; [M+NH4]+	TAG	5868	15662	18270	38634	18438	23430	8424	14149	8929	9378	44702	96375	24415	116973	152392	44333	14861	35510	16394	12907	36230	20677	11616	5089	3344	33124	69877	115738	78176	7850	1760	12196	11406	17180	3601	8978	11357	10000	21352	48133	10234	4784	6072	5336	12459	13580	12021	6341
X120_TAG 55:3 (1); TAG 19:0-18:1-18:2; [M+NH4]+	TAG	71725	148028	154174	378242	113465	153459	125668	168863	118690	135884	391763	644961	199481	745845	1096552	305153	126198	497637	181122	145504	314026	233403	232482	51915	46586	223278	518365	612741	431079	69006	25208	107397	110635	235783	40387	115343	108258	106238	108861	432726	76621	71970	67746	55993	112547	155240	168636	92748
X121_TAG 55:3 (2); TAG 18:1-18:1-19:1; [M+NH4]+	TAG	14166	35780	36462	107546	29899	37602	22736	36833	21026	27542	103623	319451	44376	308128	442576	116474	34264	134965	39222	28096	74547	41030	43252	9465	6678	52839	177366	306056	166004	17617	3517	19403	21471	42187	7165	19405	26083	22196	30297	112389	16355	12401	12362	8158	22871	25612	26920	13297
X122_TAG 55:4 (1); TAG 18:0-19:1-18:3; [M+NH4]+	TAG	23873	44580	47891	142559	32519	46349	38393	65776	40947	38179	171810	243929	69876	277801	478884	111419	41139	211481	74207	49448	108059	96847	81017	16290	15126	65831	196174	192850	149590	18601	10220	33477	34082	113974	12228	41403	33375	37781	30309	181900	18995	20959	23532	18269	29896	56672	70530	32746
X123_TAG 55:4 (2); TAG 18:1-19:1-18:2; [M+NH4]+	TAG	7144	16237	20325	50036	12356	16158	10591	17443	11008	10548	55884	145431	21297	149774	193656	65635	13859	67329	19810	14645	40491	22307	19343	3838	2777	28445	129849	158651	74318	6971	2003	10129	10757	28512	2994	12607	11929	10217	10730	68639	6295	5202	6247	3863	8242	14153	15669	8962
X124_TAG 56:1 (1); TAG 18:0-20:0-18:1; [M+NH4]+	TAG	72521	180506	311371	359457	292593	413066	134278	188520	86527	82235	334032	408185	349978	605979	708988	353519	190201	226962	203439	241916	368708	359779	80858	68644	84992	430640	445433	755320	437969	79402	29623	182728	162077	215187	46988	101273	164614	132159	326126	368485	145346	69910	127494	96752	126998	227555	170559	104699
X125_TAG 56:1 (2); TAG 18:0-20:0-18:1; [M+NH4]+	TAG	4585	7408	11017	12041	9656	20371	5330	11030	3371	4761	20921	17627	12778	34854	39330	16295	16304	8680	11048	13856	13990	12178	3316	2944	2446	17986	18223	34656	21922	4853	1401	7430	6338	9917	2609	4168	6890	8298	14417	24498	5531	4025	7014	3224	8182	9045	6703	3803
X126_TAG 56:2 (1); TAG 18:0-18:1-20:1; [M+NH4]+	TAG	730061	1431469	1694284	2565373	1339785	1707023	1122974	1345919	922094	1062282	2568761	3703616	1903503	4583948	4608059	2527423	1504703	2403402	1607679	1531136	2281572	2120101	1131899	569886	703562	2207590	3485140	3814360	3693502	802177	347341	1256994	1235063	1562463	453916	983632	1275806	865829	1474465	2389378	1094108	741936	910215	626726	853788	1500685	1278394	937003
X127_TAG 56:2 (2); TAG 18:0-18:1-20:1; [M+NH4]+	TAG	33617	99573	126488	178361	101439	175461	52289	107611	36968	48950	219128	499693	159896	855649	918256	338328	131057	162082	108992	115527	222498	154789	50688	22838	19839	237131	494972	736210	413518	54972	9082	68163	66654	104706	16903	39675	81090	58594	134865	262595	56838	33418	52914	21378	69960	96351	66860	31011
X128_TAG 56:3; TAG 18:1-18:1-20:1; [M+NH4]+	TAG	151244	434630	447767	976690	320058	464821	265954	437947	175003	283383	844918	3026165	574613	3300592	3319392	1466680	488055	1060203	469921	495847	702963	554093	380574	91884	68203	796055	2479352	3460974	1646866	220430	36021	257695	236508	418402	67425	192569	409503	231269	309055	938233	187937	167185	163520	64363	236710	316610	273943	126113
X129_TAG 56:4 (1); TAG 18:1-20:1-18:2; [M+NH4]+	TAG	1160468	1287049	1381781	2211592	953827	1325352	1170611	1695510	1160073	1354331	2550966	2130171	1529114	2833369	2962388	1483271	1399348	2412821	1810254	1570302	1920625	2299018	1526579	638693	683663	1369882	2405012	2043238	2028694	664479	571857	980480	1210060	2122698	570803	1462967	1270061	1254505	1104685	2042823	836434	839194	1070705	684417	946232	2044657	1802367	1012593
X130_TAG 56:4 (2); TAG 18:1-20:1-18:2; [M+NH4]+	TAG	147067	383104	442812	805176	244455	292272	213387	383766	187778	229059	756589	1484465	399488	1535468	1438906	987740	339815	829531	414625	360344	646342	460219	382821	80716	61550	672464	2005829	1597361	1002962	171099	43734	190195	192282	464365	61081	215214	338899	210097	229302	834192	128110	135660	140537	51462	156738	307092	268132	141921
X131_TAG 56:5 (1); TAG 16:0-18:1-22:4; [M+NH4]+	TAG	453741	617177	786442	1312930	473126	659206	499174	1055017	612746	512660	1705562	1603533	774912	2161521	2614601	1098792	649270	1576113	1156757	799154	1135296	1509226	780378	221688	257588	859851	2159370	1376812	1406558	209136	227605	441010	535713	1514410	201784	667690	499915	594740	456011	1663970	332664	299659	483421	260526	326547	1134159	1009996	399242
X132_TAG 56:5 (2); TAG 18:1-18:2-20:2; [M+NH4]+	TAG	73543	120755	152821	382709	81685	119491	121611	117607	65827	64935	278205	665005	167019	948244	812635	565347	108497	325966	153673	133662	262544	219809	142329	37544	29590	220899	1144353	903762	472801	48907	24283	71250	73918	235796	24317	90184	117867	80619	77015	398418	50617	52832	60923	18440	42276	115229	114855	83479
X133_TAG 56:5 (3); TAG 16:0-18:1-22:4; [M+NH4]+	TAG	50167	92243	114168	317213	60482	73074	169728	64918	34122	35249	131174	575841	80317	784591	420488	847454	60749	222517	60180	64179	191924	121913	95566	33773	34884	282292	910043	1243377	448517	59660	14096	54679	38859	85425	16847	58867	76679	48985	54407	318481	35562	47432	34217	10521	29796	53994	86188	114356
X134_TAG 56:5 (4); TAG 18:0-18:1-20:4; [M+NH4]+	TAG	26420	60989	78781	203434	35053	56696	65504	49378	21256	16107	95492	244557	62150	406757	236024	378473	32491	88826	40616	28922	114969	95095	42367	13970	22887	164354	431701	692676	210265	41915	9908	42272	25252	56129	10309	35821	32258	28881	54393	200991	27261	19571	16843	6524	19951	43295	43373	77109
X135_TAG 56:6 (1); TAG 18:1-18:2-20:3; [M+NH4]+	TAG	75963	124406	177237	330562	84702	151249	98634	260955	148564	73139	398053	459194	167012	632653	1350286	282916	130558	377088	325623	173050	260830	540486	187267	38031	50437	172328	708028	310941	345159	29438	37295	85311	107865	487912	32489	102314	76722	122402	79326	432688	45633	44541	89064	43166	53009	294618	224155	63467
X136_TAG 56:6 (2); TAG 16:0-18:1-22:5; [M+NH4]+	TAG	87525	114243	143896	463494	62183	93604	196851	100365	50417	61441	194468	683688	120432	1008369	722821	972621	97130	362301	91996	78262	259958	164565	188820	35212	46089	276738	846762	1318585	501976	85104	21714	71408	51912	148836	21028	73002	80172	81023	87214	466416	43669	55441	45256	16080	44649	89133	105484	146524
X137_TAG 56:7 (1); TAG 16:0-18:2-22:5; [M+NH4]+	TAG	44063	50483	55945	192048	24931	33495	66824	61739	24923	31040	119228	258415	49602	430503	329419	350667	51637	167420	53469	43410	123074	80823	90519	13837	17224	105868	352765	383728	180246	26299	10615	26024	24351	114265	8285	37669	25090	34852	32426	247810	14839	24444	18967	9550	22169	46667	60785	56445
X138_TAG 56:7 (2); TAG 16:0-18:1-22:6; [M+NH4]+	TAG	23793	64884	71399	258041	28225	71205	126413	49754	28608	11982	53258	234723	97101	379079	196578	599407	37261	168125	32050	18538	278794	115213	133790	24928	30940	108935	362041	472415	216682	58731	8120	46272	28593	53579	12165	26283	45295	23495	52533	381011	15199	20948	18731	3433	38936	64777	29514	47676
X139_TAG 56:8 (1); TAG 18:1-18:2-20:5; [M+NH4]+	TAG	6411	7589	6440	23763	3227	5643	10319	12739	3724	2585	16383	37125	8659	69569	69431	41725	6798	23581	13997	7699	17935	18668	16211	2909	2944	10968	44993	32235	26754	3795	1835	3751	4103	21602	1577	6676	2236	6435	4592	35720	1658	2441	3308	1415	4291	11452	8928	7143
X140_TAG 56:8 (2); TAG 16:0-18:2-22:6; [M+NH4]+	TAG	8084	15725	18728	75527	6867	20924	31791	17890	8018	4359	17762	65381	27589	102299	69060	143698	9485	51370	13152	5136	95886	35752	48061	7767	11143	27611	121721	98061	50620	12953	2820	14281	7826	23164	4117	7702	10195	7567	12631	119240	4128	6364	4936	1500	12361	23248	12193	14864
X141_TAG 57:2; TAG 18:0-21:0-18:2; [M+NH4]+	TAG	6859	23140	26487	52915	22894	30868	14299	16301	12898	13962	60644	125858	34565	133613	223678	53450	18267	51904	23378	19571	51722	33011	15983	7797	6500	44911	91902	133146	93849	10481	3040	18678	18548	23849	4980	11665	18252	11073	28952	56944	15758	6776	9378	8264	15616	21617	18618	11144
X142_TAG 57:3 (1); TAG 19:1-19:1-19:1; [M+NH4]+	TAG	15060	45098	43777	118131	33795	49170	33869	43547	26589	35764	106831	243662	58372	218401	382941	93015	36760	140798	49515	43012	80775	62430	53500	14933	11645	61930	146750	212030	136497	21718	5556	27852	30212	54433	10650	29847	39738	28423	32651	108513	21740	18780	17551	14738	31247	38025	39695	23578
X143_TAG 57:3 (2); TAG 18:1-19:1-20:1; [M+NH4]+	TAG	806	3018	2811	7827	2640	4172	1845	2901	2035	2547	10357	26450	4697	26844	40657	8993	3433	8802	3828	3053	7292	3151	3265	1032	445	5752	12111	22174	15010	1361	36	2119	2360	3516	634	1242	2646	1936	3232	12343	1386	1337	1235	1014	3084	2815	2572	1265
X144_TAG 58:1 (1); TAG 16:0-20:0-22:1; [M+NH4]+	TAG	5042	11639	14899	18738	12922	28962	7466	15993	4429	6533	28289	26833	19820	50572	79514	20589	20558	13196	15833	23657	22187	21859	4126	3958	3047	24607	26076	43756	29357	5126	1455	10771	8986	15633	3263	4970	10728	11967	19772	33958	7525	5615	10457	6019	13680	14725	11561	6034
X145_TAG 58:1 (2); TAG 16:0-24:0-18:1; [M+NH4]+	TAG	1730	2321	3006	3243	2075	4210	1493	3927	989	1468	6235	5567	2154	10226	12641	4840	5706	2241	2952	4670	3577	2940	1097	269	234	5670	4954	7483	6371	1336	200	1840	1534	2720	740	1085	1804	2328	4060	10583	1182	1389	3309	849	3052	1709	1740	720
X146_TAG 58:2 (1); TAG 18:0-18:1-22:1; [M+NH4]+	TAG	45015	136713	177845	235026	125813	207904	82932	136388	58892	77203	258230	500267	215809	695709	951017	311714	145998	222725	160101	173508	308485	242721	76989	37570	35628	289780	473070	561713	425782	73673	15429	104850	101371	149920	27220	59518	124527	74917	161960	302875	86102	54534	82642	39172	108095	171258	104636	54928
X147_TAG 58:2 (2); TAG 16:0-18:1-24:1; [M+NH4]+	TAG	4146	8155	10162	11040	6815	14422	4477	11164	3310	4874	22053	32042	13344	73077	86442	28047	15887	11835	11635	12228	20930	15707	4547	1890	960	18713	32890	43669	30027	6041	659	6413	5644	10145	1821	3385	8011	7316	11317	29018	4563	4179	7480	2225	9201	9383	5736	2306
X148_TAG 58:3 (1); TAG 20:0-20:1-18:2; [M+NH4]+	TAG	128231	295081	256880	507616	183899	269861	242826	277912	161660	263740	477636	922600	334493	844006	1047772	460950	295994	577994	314268	357340	377839	394060	313588	102378	91736	382989	705225	799472	648769	174740	49605	212477	209315	293785	86571	187468	333913	185510	178875	463030	146283	176388	144409	78447	214528	283513	228769	131022
X149_TAG 58:3 (2); TAG 18:1-18:1-22:1; [M+NH4]+	TAG	7719	23280	27160	37568	14315	35225	11915	32611	8212	12670	52299	141968	45108	259045	296172	83827	32550	51395	37159	28254	74858	47339	18699	4614	2730	49302	127577	161336	77748	17325	1550	16169	15808	26224	4198	9688	21896	14262	22604	70401	10683	9387	11637	3193	26190	33443	14211	5318
X150_TAG 58:4 (1); TAG 18:1-22:1-18:2; [M+NH4]+	TAG	57669	110743	107931	187604	75986	99642	92590	105758	64437	80393	154852	241093	120191	278205	268946	165846	86722	168849	142936	134763	168608	155694	109782	49481	55489	179062	326747	299000	190042	67499	33651	78490	93550	121015	43199	100116	140711	85077	68549	201343	58818	67089	63317	46266	69247	146110	111321	73989
X151_TAG 58:4 (2); TAG 18:1-22:1-18:2; [M+NH4]+	TAG	5154	23053	30398	45552	12991	29145	12712	28838	8177	9205	55186	141717	40020	233030	239188	85588	26297	54085	36143	27092	74515	46629	15358	5320	3316	59155	174343	149409	92137	10589	699	15084	14557	29014	3726	9031	21039	11694	14122	65431	8060	6934	11120	1064	14687	31701	17041	3305
X152_TAG 58:5 (1); TAG 18:0-18:1-22:4; [M+NH4]+	TAG	27255	67402	90731	197882	41428	65604	92974	49226	26395	22340	97112	162363	72391	270831	197691	247215	34028	97754	48272	36522	128851	127821	47302	20482	43086	169629	323252	419518	180470	43853	17796	55456	35576	64365	15091	48217	44275	31780	63881	166826	39503	27747	26456	12459	27203	60985	59412	108583
X153_TAG 58:5 (2); TAG 18:0-18:1-22:4; [M+NH4]+	TAG	5172	14044	19269	47211	11221	15047	18244	8034	5041	4257	18897	70846	13894	109164	42097	83238	7588	24452	8217	8542	32197	18696	7712	4660	5222	51602	148660	178274	63889	8428	1822	7907	6273	10290	2296	7892	10463	6012	12519	34204	8319	5258	4944	1527	3946	9279	10246	14337
X154_TAG 58:6 (1); TAG 18:1-18:1-22:4; [M+NH4]+	TAG	103290	168507	198665	568087	92123	145300	307952	132334	84908	95325	267431	588687	187941	791438	620454	673946	115107	425484	134731	124951	338203	268570	258101	59957	94074	364870	760352	1000938	495691	109777	38773	124309	93802	206817	38691	124655	143760	122527	126423	483454	73612	95177	72710	30959	72270	159869	184710	244065
X155_TAG 58:6 (2); TAG 18:1-18:1-22:4; [M+NH4]+	TAG	20821	45966	53971	146042	23246	33494	72517	28887	15367	19692	66864	273766	35805	379208	150241	269255	22015	111233	28887	26546	82456	48758	46449	12885	11447	105136	415416	571114	172381	23248	5928	21960	17040	34653	7658	30362	35019	20415	26951	118411	18491	18007	12235	4102	14149	27314	38474	41270
X156_TAG 58:7 (1); TAG 18:1-18:2-22:4; [M+NH4]+	TAG	48482	57185	70618	202778	32247	50549	109831	60449	34783	32787	98941	178561	75252	273974	172543	235162	37430	151231	63669	61502	160380	121637	96663	22008	35954	142905	361616	308196	146928	31051	19083	41012	38260	107181	15615	61227	41675	41243	40858	187984	25000	30868	26079	17002	26395	81617	82736	105038
X157_TAG 58:7 (2); TAG 18:1-18:2-22:4; [M+NH4]+	TAG	28642	77407	75446	233484	36698	93570	190521	58974	37730	20026	60827	160028	115033	248185	125476	351441	40033	151821	47037	33115	284238	139678	163559	42099	63040	126245	244553	303884	159518	69751	13976	68043	43121	52173	25456	43907	66592	32521	61939	276135	27532	35496	25507	9265	59531	100157	50096	85380
X158_TAG 58:7 (3); TAG 18:1-18:2-22:4; [M+NH4]+	TAG	16018	30350	36862	138791	15331	23585	50934	22575	15123	13174	53357	170393	31361	230793	103876	175907	16876	98630	21797	16850	68815	42190	54320	9504	8996	70607	303305	353164	118795	19109	4692	16044	13342	33307	5019	19565	24427	15907	24907	112230	12700	12437	8408	2862	11288	25953	27489	35014
X159_TAG 58:7 (4); TAG 18:0-18:1-22:6; [M+NH4]+	TAG	2162	8380	11533	42906	5424	19449	15519	6491	4313	39	1796	36472	20337	64508	16019	56531	4103	16298	6282	1981	57470	19015	12201	4366	4799	19432	85177	96902	31502	8306	1149	7827	4261	9885	1786	4454	6802	3474	15518	44218	3252	2650	1453	417	6222	12967	4606	7204
X160_TAG 58:8 (1); TAG 18:2-20:3-20:3; [M+NH4]+	TAG	9402	24841	27213	113303	11811	36146	56838	25512	14505	8418	25356	77809	42918	105663	74434	143435	11953	75263	22908	12096	136198	67604	64869	14788	23074	41059	135636	117463	59322	16674	5125	22883	14722	32863	7706	15453	16974	12872	18484	146099	6498	10128	8357	3020	22792	46630	25165	33023
X161_TAG 58:8 (2); TAG 18:1-18:2-22:5; [M+NH4]+	TAG	6662	12760	12695	50582	5477	7975	17841	12322	6540	4267	21755	58268	14364	83742	47950	58641	6609	40066	10638	6572	32887	17328	23732	3830	3984	25685	97919	91025	40855	5336	2382	6811	6640	17169	1877	6854	7181	5491	9726	56961	3846	4402	2633	861	3820	11926	11108	10969
X162_TAG 58:8 (3); TAG 18:1-18:2-22:5; [M+NH4]+	TAG	11421	22883	25042	102838	10373	26461	39577	22845	13306	9046	27181	125053	33690	186815	88406	169054	12126	82768	20038	9489	87995	38930	66505	8797	8223	36806	134137	187502	73548	18178	2281	13282	10382	28093	4621	14393	15357	9480	25354	123737	6294	7624	6517	1535	18633	33563	13418	15107
X163_TAG 58:9; TAG 18:1-18:2-22:6; [M+NH4]+	TAG	4667	9355	8037	36333	3530	9420	13317	9620	5146	2888	11134	34781	12655	69559	29737	47775	3676	28564	9398	3642	40409	16426	20154	3197	3450	12000	64409	50904	22613	5108	1272	5759	4529	13791	1947	4826	4799	4199	7626	53251	1940	2214	2167	458	5807	16129	7009	7563
X164_TAG 60:2; TAG 18:0-18:1-24:1; [M+NH4]+	TAG	1721	2613	3593	3204	1709	3824	1128	3838	1254	1790	8567	10572	3353	27958	28661	8603	6490	4099	3962	5136	5236	4017	1442	478	218	6251	8750	10540	11067	1681	19	1968	1285	2891	331	723	2381	2634	3823	14690	1603	1571	3583	714	3238	2559	2104	442
X165_TAG 60:3 (1); TAG 24:0-18:1-18:2; [M+NH4]+	TAG	9897	32594	37443	50918	21395	45832	19036	42509	13455	18813	65382	148787	57709	210947	318355	76876	35689	70915	52929	47866	103926	77562	26483	7226	5015	60980	124822	132615	84781	21031	2284	27222	26047	39028	7144	14056	34316	18718	27663	82668	14829	13331	19794	6398	40783	59042	23490	9885
X166_TAG 60:3 (2); TAG 18:1-18:1-24:1; [M+NH4]+	TAG	1870	3883	3510	5239	2637	5307	1920	5476	1701	3541	11195	19529	6221	43670	52132	13840	6981	8235	6403	6787	12995	8133	3345	763	249	8594	16382	19628	13814	3260	320	2481	2415	4337	770	1235	3769	3270	3703	12509	2040	1873	2695	619	5421	4682	2982	767
X167_TAG 60:4; TAG 18:1-24:1-18:2; [M+NH4]+	TAG	1237	2465	3547	5197	1687	3695	1559	4886	1568	1968	10895	18084	5247	38876	52501	13704	4062	7658	5179	4447	11131	6175	2299	218	260	7378	20709	19757	11458	1430	20	1928	1680	4109	336	1207	2890	1660	3169	11361	799	1029	1935	20	3452	3529	2428	835
X168_TAG 60:6; TAG 18:1-18:1-24:4; [M+NH4]+	TAG	25791	52715	60327	147393	26548	37071	98612	31348	21253	28274	65740	164701	40802	222066	85418	169353	22168	95316	34593	41178	79110	64763	55949	20650	20427	122740	269502	320663	120590	31799	8945	28998	24390	42835	11144	41085	52963	27307	30347	99239	27359	27664	18058	7688	18404	41867	55606	63895
X169_TAG 60:7; TAG 18:1-20:2-22:4; [M+NH4]+	TAG	19662	41508	49882	160374	21339	35639	75761	30985	24345	20945	71842	157411	46496	194836	104831	127990	20398	117592	33936	30451	88555	64719	70192	16231	17823	94641	255021	261440	112666	25287	8254	27720	22318	45963	9124	33408	38151	24177	33936	108846	20495	18957	14257	6422	17391	45699	49555	56431
X170_TAG 62:2; TAG 18:0-22:1-22:1; [M+NH4]+	TAG	2288	5250	4740	6580	3074	6443	2221	4875	1986	3259	12508	17487	5808	42794	54716	12488	8774	6065	7016	10135	10559	8206	2025	752	546	10048	14117	15144	15574	2576	639	3520	2726	5300	988	1225	4415	3822	6415	20746	2911	2698	6324	1230	6145	5183	3231	1380
X171_TAG 62:3; TAG 18:1-18:1-26:1; [M+NH4]+	TAG	2245	5887	5867	9240	3580	8869	3844	8106	2872	4708	15433	32174	10087	60640	93297	18713	7890	13066	10172	11802	21558	14731	5573	1422	536	12455	24375	27546	19435	4071	413	4611	4597	7576	1399	2201	6590	4264	5797	18449	3250	3208	4944	1685	8806	8898	4909	1320
X172_TAG 50:1e; TAG 16:0e-16:0-18:1; [M+NH4]+	TAG	2203	4878	12351	6705	4925	14669	3792	5090	1950	4124	29647	19140	4489	31367	34526	14318	7172	6266	5801	3442	7209	7292	1735	1777	508	5869	21373	54542	25384	2676	402	3149	2794	8429	1125	2694	5757	2913	7297	7412	4093	1757	2653	1764	3344	2922	3429	1978
X173_TAG 52:1e; TAG 18:1e-16:0-18:0; [M+NH4]+	TAG	1067	2923	6684	3942	2930	7402	2056	2357	820	1918	12581	9126	2830	14706	11334	6730	2840	2762	2394	1822	3371	4925	572	651	553	4231	15159	29546	14502	1716	192	2363	1498	4150	487	1151	2910	1359	4542	3104	2691	553	928	1239	1731	1809	1959	1268
X174_TAG 52:2e; TAG 16:0e-18:1-18:1; [M+NH4]+	TAG	4531	13777	18651	20347	7209	16784	10676	8249	3873	12458	40817	32454	9350	44548	56663	24343	10712	13656	10153	4384	15568	17113	3992	3720	2048	15976	39210	81087	33657	5096	2094	6317	9123	10834	3314	8410	10975	4440	10164	22548	8641	4584	3619	3739	3691	7786	8356	6524
X175_TAG 54:1e; TAG 18:0e-18:0-18:1; [M+NH4]+	TAG	2207	7433	16506	10329	7012	19202	4826	4641	2428	5403	28114	23173	8071	32347	34793	15163	7096	7815	6321	4708	8848	14989	1907	1903	1571	10455	34779	63460	32893	3540	588	5362	4163	10049	1466	3698	8236	3137	10859	7331	6378	1657	2850	3712	3644	5044	5891	3572
X176_TAG 54:2e; TAG 18:0e-18:1-18:1; [M+NH4]+	TAG	1033	5965	7150	12372	4666	8617	4344	2164	1217	4811	17110	16381	3957	15730	16484	10530	3536	6229	3833	2865	6403	6574	1019	1288	1840	13218	26506	41153	16324	2324	465	2533	3028	3759	695	2803	4820	1556	5877	6218	4605	930	1209	2164	1491	2782	2587	2714
X177_TAG 54:3e; TAG 18:1e-18:1-18:1; [M+NH4]+	TAG	4241	14240	18604	31364	10657	24755	16252	11067	4583	21398	49247	35060	10823	36029	44749	20542	9357	22086	13787	7940	18741	21354	6074	5918	4871	21878	53579	83088	38416	8441	2312	7393	10467	16679	4563	16125	15168	8023	12631	21395	14155	7357	5321	5867	5205	9663	11691	9633
X178_TAG 56:3e; TAG 20:1e-18:1-18:1; [M+NH4]+	TAG	425	5106	4936	10113	3394	7350	4224	3093	1108	5513	12669	13471	1785	15715	19417	10429	3071	5380	2952	3246	4437	5462	1190	335	1402	8219	19804	32779	11887	2175	166	2155	1682	5283	917	2201	4879	2391	3637	4566	3059	759	484	1563	1686	2580	2460	1832
X181_Cer-NDS d18:0; [M+H]+	Cer	112428	102482	117188	128903	96077	123869	122815	125558	70266	119272	99854	98256	107452	83751	125398	94518	138167	82992	113282	117223	118787	163050	80439	81011	90909	60434	71595	48346	48661	1226	10733	12442	9766	13141	11037	17036	13118	16765	4521	16370	13260	9968	11736	10602	7840	12426	10466	11676
X182_Cer-NDS d34:0; Cer-NDS d18:0/16:0; [M+H]+	Cer	35753	22067	25351	19323	24580	30715	28955	39665	31321	43350	26344	33341	16989	54298	36895	58838	35163	32988	36771	63470	23815	36150	40525	16146	19520	30233	19267	22130	42417	14492	20457	10749	44934	35304	45348	21123	45518	56911	18230	36052	12598	30872	31190	23851	40624	35900	37264	24908
X183_Cer-NDS d42:1; Cer-NDS d18:0/24:1; [M+H]+	Cer	3590	3861	3160	2035	2680	2908	3995	3405	4906	2700	4835	4770	2184	6323	5095	13625	4056	3485	4738	4740	2361	3720	4343	1203	1112	3499	908	2291	4124	1678	1715	923	2161	2286	2578	2372	3092	4890	1443	3667	827	3675	1984	1073	3224	3114	3362	2138
X184_Cer-NS d32:1; Cer-NS d18:1/14:0; [M+H]+	Cer	18074	15657	16434	22478	15094	17155	22839	23723	18519	34598	22658	24020	17861	26960	17576	20247	12900	42989	23930	23846	20623	37289	27974	15929	14265	22514	16531	18212	30248	14153	8710	11155	13765	22819	24039	19326	14352	25094	14203	37511	12480	14906	9348	24600	35080	14834	14950	17602
X185_Cer-NS d32:2; Cer-NS d18:2/14:0; [M+H]+	Cer	2345	1769	2479	4217	840	2163	3209	2622	2338	3221	1807	2229	3028	3340	1854	2346	1606	6535	4090	2245	3591	4839	3501	3352	2347	3303	2906	2727	3804	1745	1229	1891	1918	2421	3879	1462	1279	2770	1852	6669	1121	1351	708	2857	3295	1849	2129	2161
X186_Cer-NS d34:1; Cer-NS d18:1/16:0; [M+H]+	Cer	125421	137640	142741	122564	101282	133815	112570	65767	70587	145003	153889	82251	98372	102338	56408	77039	61794	113205	169200	137354	152241	225431	188143	48091	64415	97982	71088	83382	109475	79285	39143	35063	60913	95524	100739	127016	86554	66023	52228	66239	69259	46487	33650	74271	115154	84069	60405	99685
X187_Cer-NS d34:2; Cer-NS d18:2/16:0; [M+H]+	Cer	65687	61518	139997	92635	55752	122068	103407	62669	58230	98407	41923	42129	87194	76464	49504	50029	54168	106989	107059	128040	79735	161679	79141	66671	65888	80920	67788	76772	65088	59447	24844	36399	59135	60672	104462	70046	55547	52732	63013	74714	95558	24177	28211	55446	74781	92209	53912	109545
X188_Cer-NS d36:1; Cer-NS d18:1/18:0; [M+H]+	Cer	41602	46196	53120	44744	29245	42759	54577	31769	40914	27003	22414	30849	39146	62110	23799	24527	20149	39216	42895	26191	44185	81010	43025	21808	30087	66439	32180	46803	48382	21827	15140	22049	33228	28198	70727	46984	28355	31267	25086	49336	18636	12117	11878	24379	43710	40011	33404	42597
X189_Cer-NS d36:2; Cer-NS d18:2/18:0; [M+H]+	Cer	35103	47160	97056	61766	16682	65926	84220	27825	20589	17264	11178	18829	52128	45951	13542	14258	18360	25530	63003	24456	62256	117265	32410	28697	53844	58005	31826	46228	43883	13917	11435	33177	28366	21050	100449	34269	15194	22340	26396	42239	25706	5867	5374	19166	29794	51892	25297	80080
X190_Cer-NS d38:1; Cer-NS d18:1/20:0; [M+H]+	Cer	24334	20134	17798	19925	10258	13683	20952	17108	15820	20735	19642	13819	19441	30415	15496	9786	17159	20812	22134	19451	13851	25458	23122	7451	6244	19233	9067	14842	22983	12152	5305	6553	14217	17028	17757	16473	10874	20420	14792	30284	8617	7726	6795	9544	24997	26803	16436	22443
X191_Cer-NS d38:2; Cer-NS d18:2/20:0; [M+H]+	Cer	25391	15954	29658	27458	6071	20481	30944	17962	16378	19032	7790	9986	23605	32317	11964	8159	17893	27218	29062	20992	15724	32090	20424	14865	9658	25259	14515	20367	21283	13378	4863	8353	18908	16121	31682	11875	8241	18369	15290	34875	13263	5818	4970	11483	30091	34618	18743	31779
X192_Cer-NS d39:1; Cer-NS d17:1/22:0; [M+H]+	Cer	3251	2057	2347	3500	1281	2172	2762	2553	3427	4029	5731	2285	3220	4234	3478	1698	2641	3732	3504	2432	3113	2932	2422	658	756	3177	1385	2372	4584	1977	549	1180	1901	3286	2524	2560	1113	4275	3826	6249	1001	1668	710	2023	4960	4572	2553	5023
X193_Cer-NS d40:1; Cer-NS d18:1/22:0; [M+H]+	Cer	32555	26987	19366	24445	16673	21117	25219	27149	25772	30159	45237	20721	26441	34436	25176	18415	34108	24845	31199	36652	22737	30059	29954	7163	6822	27656	12050	20492	34411	16412	5928	7262	19547	32735	19620	27694	16028	30588	23523	45746	12344	17073	12625	11960	28130	42527	28289	29902
X194_Cer-NS d40:2; Cer-NS d18:2/22:0; [M+H]+	Cer	34810	22556	32909	31442	10098	30126	35629	29094	27503	29019	20619	12634	32768	32983	22940	12932	32777	28630	38847	36729	24296	34783	20111	12219	8506	27618	15195	24846	27495	17659	5182	9356	19827	28828	32095	14794	10571	21123	21842	63947	14568	10220	7794	12017	24486	51705	22356	45572
X195_Cer-NS d41:1; Cer-NS d18:1/23:0; [M+H]+	Cer	9568	7719	6222	8518	5366	6692	7949	7414	10282	10195	17249	8289	8688	9710	8503	5586	10523	9720	9245	9613	9076	9049	9477	1939	1816	10195	3978	7086	11998	5507	2348	2926	6786	10573	6176	11002	4817	12983	10483	13479	4607	6461	3590	4822	13415	11612	8323	12482
X196_Cer-NS d41:2; Cer-NS d18:2/23:0; [M+H]+	Cer	13190	8218	12389	10714	3594	10993	12541	8183	12850	11757	10588	5659	11181	10638	9412	4772	11284	11582	13219	13326	11475	12519	6297	3603	2530	10457	5400	8678	11790	6344	1999	3988	7125	10725	10450	7014	3279	11191	12366	19061	6220	4561	2757	6470	12030	15913	6416	21991
X197_Cer-NS d42:1; Cer-NS d18:1/24:0; [M+H]+	Cer	22640	15400	10837	15593	13224	10903	15544	18382	22317	21614	35544	19696	17029	22023	18530	17842	25581	16104	20412	25472	17178	17479	26511	4367	4628	22504	8159	14986	22926	11030	5573	4322	12241	22771	12704	22609	13257	22315	13349	25056	8829	16811	11934	8023	21316	20129	20040	16190
X198_Cer-NS d42:2; Cer-NS d18:1/24:1; [M+H]+	Cer	82584	108948	58703	54054	57496	58884	128036	74833	92021	68995	90354	76828	86511	119851	51279	71501	49789	83401	92930	80952	63126	106691	145953	24428	22946	100235	36715	81320	98969	47730	22444	20748	45703	55844	70568	98033	68618	61015	26748	64462	29496	57201	21086	24077	89070	63116	50507	49912
X199_Cer-NS d42:3; Cer-NS d18:2/24:1; [M+H]+	Cer	77566	86016	92842	67724	30654	74100	155522	61119	74681	55318	38808	44527	81655	107124	40304	42063	42125	85626	101739	76257	57881	100835	86993	38963	24981	82642	43723	88446	74052	47530	16750	22863	45572	49733	109718	47993	44936	44304	27942	74340	37390	36543	13672	21420	72943	88007	43893	81220
X200_Cer-NS d42:4; Cer-NS d18:2/24:2; [M+H]+	Cer	5382	4588	6166	5742	2412	4051	12951	4764	6457	4140	2416	4108	5242	9378	2727	5317	1802	9043	5645	6484	4412	5938	7713	4590	2545	9660	5754	9110	6173	2869	2135	1782	3669	4491	12351	4065	4523	4119	2070	6025	2816	3171	981	2275	6338	5692	6733	5335
X217_HexCer-NS d40:1; HexCer-NS d18:1/22:0; [M+H]+	Cer	3939	1823	1868	3392	3257	2210	3932	3025	4357	4703	4067	3862	2074	6978	3119	4329	3664	5671	1889	4217	1704	3741	5753	3814	4094	3669	3837	3442	4284	4905	4801	2628	5236	3740	1700	4176	2977	5083	3301	2642	2642	3905	6145	4489	4044	5718	4564	4384
X218_HexCer-NS d42:1; HexCer-NS d18:1/24:0; [M+H]+	Cer	2806	1347	779	2279	2168	1064	2549	1957	3443	2558	2694	3570	1293	5501	1768	5985	2018	2581	1116	3341	1341	1664	4509	2104	3065	3892	2662	2228	2571	2587	5259	1483	3005	2025	1051	2478	2160	4928	1568	1387	1415	4593	5756	2479	2603	2514	2835	1969
X219_HexCer-NS d42:2; HexCer-NS d18:1/24:1; [M+H]+	Cer	5819	3245	1500	4561	5545	1985	8960	4359	8131	4793	3755	10569	3556	16324	3470	15299	2524	8154	3372	7120	2387	5356	12705	7880	8813	10851	7691	7276	6541	8336	13937	3478	7443	4319	3229	7828	6286	10109	2525	2454	2958	10836	12021	5338	6009	4816	5546	2528
X510_HexHexHexCer-NS d34:1; [M+CH3COO]-	Cer	2085	537	505	770	1472	11	1436	1381	1621	1102	1072	1481	596	1641	1174	1549	302	1717	774	1027	497	1441	2155	1660	1590	1689	3648	1479	1269	2629	1872	939	1299	1395	1221	1740	1766	1233	812	1581	1682	2176	1731	1875	1485	1367	1917	1075
X262_PC 28:0; PC 14:0-14:0; [M+H]+	PC	18363	9520	5306	16938	7345	6845	16665	23653	25415	16935	15834	25204	12875	30135	39378	46762	21489	37160	20535	7965	15956	15765	14711	33570	15399	10463	10892	10841	20399	13477	38140	18001	16857	15082	21564	9445	18983	26658	13493	136661	5245	32931	12561	31846	35035	10522	19533	11401
X263_PC 29:0; [M+H]+	PC	9473	7884	5957	19574	5549	4486	16600	18665	29397	16661	19458	23387	14241	25069	17948	27229	5518	27807	15392	5503	18250	13143	14722	24041	13421	12711	13822	17382	19112	12117	12356	15729	11151	12806	16731	7176	6606	18366	13385	104083	4832	21005	5882	22030	43908	9041	16965	13199
X264_PC 30:0; PC 14:0-16:0; [M+H]+	PC	545868	322154	221397	450823	315268	232094	850652	893468	911574	535149	500600	969811	455937	1160126	889874	1615729	478472	997798	567487	463786	432846	654407	638411	1122152	797313	671195	834902	631588	868262	710098	926315	672421	771658	631418	809677	422222	785980	962807	549803	3118665	306931	1576559	734568	1113742	1384079	535541	877226	532448
X265_PC 30:1; PC 14:0-16:1; [M+H]+	PC	50520	17637	12452	36790	12949	17388	35422	58935	57732	87178	49151	53402	21258	60855	117666	100464	79399	136101	41520	35365	27869	23753	60533	92617	30587	13209	16259	25249	54464	34109	88628	21152	27472	50257	29858	29455	50562	78145	13946	136501	11923	81254	33065	57954	88349	18356	37467	21511
X266_PC 30:2; [M+H]+	PC	1272	869	500	1197	469	1182	737	1259	1999	1330	586	1021	483	1046	3245	2081	2346	4374	1177	411	1369	572	1304	1751	572	164	301	146	948	683	1923	773	886	1424	576	1159	1299	1534	424	6101	16	1448	595	1372	867	715	1258	588
X267_PC 31:0 (1); PC 15:0-16:0; [M+H]+	PC	27026	15989	10855	34469	15544	17285	36338	46888	58332	34337	57841	67569	41391	49464	44477	66734	21798	80382	30304	17287	41357	39003	28801	54076	34176	40497	38491	29167	69807	35863	40983	31485	38197	33577	45770	29965	26464	109461	37143	270300	13672	88920	29419	72489	86268	34988	52908	35981
X268_PC 31:0 (2); PC 15:0-16:0; [M+H]+	PC	119589	83893	55896	130387	102250	46097	229914	201007	358385	143586	159183	245411	146337	297706	125161	291414	40889	283057	104268	79865	124439	143270	185396	247671	199961	261689	350664	210626	221229	261046	157342	206671	165278	181436	203643	143248	105219	205256	203409	642295	103491	303393	166974	306945	420935	163705	233824	213522
X269_PC 31:1; [M+H]+	PC	32018	16845	13244	49782	17912	16120	42387	60012	69638	107976	81893	61852	34200	49862	77174	57384	28736	127609	28267	25860	34030	25721	62588	76574	25524	17373	21104	35872	56771	31182	41358	18582	25279	62370	30002	34189	27424	71359	14773	106777	14395	61919	20447	53870	112545	18531	38771	24419
X270_PC 32:0; PC 16:0-16:0; [M+H]+	PC	5363535	2419610	1822463	2116995	3509820	1667598	7648142	6769261	7434775	3230592	2558835	6661411	3438752	8333246	3738469	8882177	2086655	4950971	2900654	4341730	2141413	5136987	6922906	5185735	5462967	6919426	8348559	5617339	5344091	7072966	5602747	3754067	4980768	4936649	5738218	4083688	5055362	5260396	3187599	9573762	3168346	9517966	7302862	5168344	7939955	5159342	5895807	4074010
X271_PC 32:1; PC 16:0-16:1; [M+H]+	PC	3631677	1355567	1111538	2134565	1451306	1274236	3073589	4680549	3898981	6176245	3168385	4347374	1816266	3642666	8676446	6780519	6845626	7866468	1975111	4191411	1442024	2553667	4103286	6257453	2612018	1598153	2247423	2778367	5086565	3179290	5441045	1431265	2628227	4029469	2620572	3027969	4768906	6106663	1362521	6692519	1953045	6792974	4926337	4125536	5268997	1702855	2543188	1886644
X272_PC 32:2; PC 16:1-16:1; [M+H]+	PC	135031	71905	62134	144095	61312	71503	135873	232232	238829	287174	175149	140176	85966	272858	353144	241325	188156	413866	145299	128679	101857	103774	172099	291140	143869	74722	122102	104630	148342	113669	254843	118125	115587	239254	114511	106900	155139	248164	91080	727808	59473	209140	110259	201119	265128	122542	206129	76285
X273_PC 32:3; [M+H]+	PC	4524	2945	2054	3040	2232	2543	2722	5375	6498	4056	3583	3116	2645	6663	11439	5838	7373	6690	4934	3500	2633	2311	3587	7149	3846	1444	2428	1857	4882	2033	5970	2798	5191	4583	2122	2124	2911	5273	2147	16916	1430	3434	3535	5818	5641	2867	3970	1250
X274_PC 33:0 (1); PC 16:0-17:0; [M+H]+	PC	89691	57851	36611	91943	59999	43138	120347	152065	184349	118323	126639	204637	98277	211420	90227	173596	36661	201206	68672	74552	95913	100362	121567	156576	147591	189615	200410	140086	198344	158147	108696	140688	160333	116147	161771	124117	100180	246058	151890	456355	100655	238977	155739	218035	300722	121395	175840	140677
X275_PC 33:0 (2); [M+H]+	PC	50777	25436	16945	28198	38958	17515	77212	80037	100720	36197	29379	78891	40228	117912	36879	93044	13944	69310	26519	40241	32930	54260	67798	56970	63480	112669	121940	61490	69208	87999	52712	60443	79301	55131	84353	48846	51702	72441	51606	130029	46847	107963	71570	85142	135995	72959	103307	58690
X276_PC 33:1 (1); PC 15:0-18:1; [M+H]+	PC	193007	116557	100328	192163	152672	103906	260636	387218	444129	309495	242778	290329	205890	316024	461566	386821	186104	567011	123586	179093	172074	216046	240892	441197	248676	267019	297264	286607	378520	246559	260137	211496	292952	269618	239107	268090	239973	437290	250600	1028505	221287	355808	277498	411123	459957	180394	293497	208167
X277_PC 33:1 (2); [M+H]+	PC	22522	17605	13355	37702	22996	15044	29100	53100	61218	48430	55223	64192	27453	40460	43944	57673	35337	56866	21245	46470	36982	30575	27726	52063	37486	43868	52141	33769	64201	34572	34907	36729	49855	38420	41541	37355	24467	106857	50948	100580	24250	125488	60947	82837	96794	28994	48384	27984
X278_PC 33:2; PC 15:0-18:2; [M+H]+	PC	63662	48681	38731	111543	59348	42301	101180	130738	172137	95048	122684	76508	79345	147773	71988	84750	25771	163974	62962	51349	82118	75912	86579	178349	103519	92907	156363	96329	84150	87966	87326	105273	88736	142607	68210	83324	48791	82446	119298	401525	55493	88170	70249	164167	192843	94784	162474	59578
X279_PC 34:0; PC 16:0-18:0; [M+H]+	PC	550904	211471	148054	178536	385898	182537	561762	518084	671517	246985	165977	486756	278359	821342	276430	682655	147108	374570	230761	404529	182845	529474	589273	412497	474890	902153	769541	538007	419344	651502	317201	363987	576408	370428	600235	336010	477375	543526	345961	632885	352314	765388	625198	557875	778877	583092	667509	330324
X280_PC 34:1; PC 16:0-18:1; [M+H]+	PC	19345160	12041101	12145857	11862248	13951182	10806876	19923410	30253497	29237356	20542387	12893709	17460592	15182860	20912250	33265575	26681358	29467092	25498851	10642657	19297423	10018643	20627924	17194812	26241493	20675231	21566697	19079581	20211066	24972932	17793055	20237531	12693951	22569703	16493482	16959693	19882145	22570307	29249781	18286346	54309591	20578915	24952011	25871334	21082938	22110222	16750116	19814075	13838124
X281_PC 34:2; PC 16:0-18:2; [M+H]+	PC	18006248	11082589	11952208	15122463	15610613	11923719	17296963	24744879	23854387	16604609	17765998	12751219	13017762	22128247	17254728	17309294	12979764	20072726	12237972	18188386	11275215	19552523	15839696	24762357	20603836	16856667	23297537	19076697	16518502	14764637	17952305	15362048	19362911	22472383	13604214	18010431	17544586	16210386	18458293	34709124	16583398	14980361	22749719	23524575	22318151	20928593	19786851	11416814
X282_PC 34:3 (1); PC 16:0-18:3; [M+H]+	PC	627816	433180	464668	542720	486643	471843	594426	1077642	908730	922757	776966	458472	453499	726068	1456973	779023	1029082	752164	522480	683157	351229	501967	578749	868254	549854	302014	486955	620752	854685	341724	638651	342166	869102	927840	374783	470945	497491	794544	370864	1140827	391968	406055	511218	640456	877715	559102	547093	226125
X283_PC 34:3 (2); PC 16:0-18:3; [M+H]+	PC	516732	251617	193388	213697	313510	180212	549171	409679	430401	310717	297177	499969	320149	548050	350941	591100	214311	297631	299341	333783	235679	403403	562932	279398	404566	463584	428210	367553	441725	487626	379743	309144	353678	375732	373777	375053	347551	324204	216648	410302	267987	434966	405735	322883	484907	359806	421957	384994
X284_PC 34:4 (1); [M+H]+	PC	9470	5177	4395	7031	3855	4639	6389	15112	10259	17726	15433	7925	4465	10595	41792	12648	23399	18147	7873	13401	4391	6343	13394	12015	6491	3624	5005	6260	13808	5194	13386	4078	10338	15337	4682	7450	9027	18213	2631	10639	4427	8944	7886	8647	12776	6452	8651	1911
X285_PC 34:4 (2); [M+H]+	PC	36693	14625	10553	24631	12028	10703	29571	55424	56226	32223	19605	32453	14274	54429	42615	57130	26830	60431	19656	20553	17864	24008	25881	43801	27913	25163	22581	21169	32818	22456	41125	19359	18016	39166	19635	22224	23058	43042	19162	329466	9881	42003	26898	42565	47393	14734	35464	27928
X286_PC 34:4 (3); PC 16:0-18:4; [M+H]+	PC	309266	128739	118345	189524	131168	121349	244783	285482	261471	518208	329945	347192	167487	251185	708775	443093	661686	503581	207343	342045	146101	220875	317170	376507	229313	125017	159041	185674	449822	234582	372496	131663	237447	304733	195741	235189	369167	423802	101926	308968	175738	407263	311098	306119	365442	151298	191202	146249
X287_PC 34:5; [M+H]+	PC	1670	2128	898	1706	319	839	1540	3311	2558	1842	1399	2040	825	2672	3349	2625	2943	4312	2767	996	1862	2346	1601	4258	2552	848	819	686	2191	2290	2070	2558	963	2568	1045	667	1062	3003	1806	42476	574	1655	1041	2311	5579	1270	1875	1335
X288_PC 35:1 (1); PC 17:0-18:1; [M+H]+	PC	61373	33843	21874	57962	39271	25540	157546	170218	209211	110935	80877	119488	62999	131244	122216	130632	48804	242402	31493	51129	46737	57561	82191	128431	82139	117308	107597	97857	139016	73818	80471	73587	118868	71404	169778	75996	80540	217301	102407	779997	70115	166366	127638	165031	185938	66162	137356	54633
X289_PC 35:1 (2); PC 17:0-18:1; [M+H]+	PC	128745	85411	70910	94057	106805	74008	158840	246292	269102	147815	110449	142852	117167	217852	234505	199164	114775	284447	64461	104468	93881	147167	135823	219901	163944	236087	210958	189259	191448	158292	147393	127844	234491	132964	170822	150243	165450	248687	175078	651853	195546	201879	191993	245383	271292	155291	214897	119118
X290_PC 35:2; PC 17:0-18:2; [M+H]+	PC	187785	128752	109776	184457	170078	112432	208506	320645	351320	164582	187467	170934	161480	338155	165469	231053	61693	336186	124847	146186	141789	181667	181016	350240	236140	304892	354728	274070	192477	197781	182038	207942	247356	268510	213281	228710	175989	177133	263714	614976	197827	180473	214800	335016	372202	251596	327607	138852
X291_PC 35:3 (1); [M+H]+	PC	25519	13226	10964	24550	22264	13361	21808	56811	36801	43765	42953	26637	20487	36578	47910	42653	16728	52499	14439	47423	17908	26023	31147	40970	27504	22535	35210	33013	33100	26836	35656	20163	48502	53620	22379	33535	30995	67501	30953	44501	32780	259165	41737	54691	46092	32066	37151	10496
X292_PC 35:3 (2); [M+H]+	PC	8505	9820	3797	13469	15248	8897	14921	41386	20752	13801	16284	12391	15838	16381	20341	17768	11690	20063	10561	32019	9753	15963	12800	24667	17267	6991	15387	10942	13136	14351	14131	15197	37781	16329	8567	22032	7505	47299	21500	33625	8156	212198	34793	47046	40716	24644	13740	7255
X293_PC 36:1; PC 18:0-18:1; [M+H]+	PC	3520730	1437029	1382220	1335365	1989811	1683325	2314916	3729822	3428424	3729559	1689042	2352022	1734567	3923206	7644954	4158936	6558227	5095738	1441671	2410375	1316956	2766605	2227117	3662256	2762041	3761458	2921637	3171815	3736562	2586329	3164001	2186635	4492354	2401299	3216962	2552710	4886573	5639938	2943835	5559861	3318070	4334102	4216096	4764667	4095588	3128832	3331290	1392860
X294_PC 36:3 (1); PC 18:1-18:2; [M+H]+	PC	3634489	1754309	1737806	2345407	3502497	1830107	2781734	4889527	4814375	5574263	4028416	3219631	2912125	4373611	4077707	5935559	2569220	5765749	1910548	4223065	1532433	3335727	3735989	4384610	3210219	2901833	4820971	4214212	3621203	2757119	4703644	2274711	4802367	5290564	2618621	5111187	4037606	3478416	3417632	4350779	4878709	3301329	5287079	5411375	4989137	4660031	4668920	1443061
X295_PC 36:3 (2); PC 16:0-20:3; [M+H]+	PC	1912959	635178	532948	1466736	951364	729344	1669907	1844979	4701562	1721673	1613291	1315689	785106	2122158	1826027	2789185	1226630	1830381	761295	1127270	905142	1300606	1425745	3038927	1733435	1380543	2245476	1635717	1776194	1273086	1844463	1083523	1504951	2070305	1031573	4993875	1792702	1955862	1433942	2991253	989615	2274425	2149644	2313332	2000701	1274265	2213552	1264885
X296_PC 36:3 (3); PC 18:0-18:3; [M+H]+	PC	73618	26887	17961	22991	50252	25687	70131	65513	83329	32251	21971	65003	36363	94913	34941	81042	20375	44370	30883	53811	24540	72284	73101	44373	59759	97651	72440	59931	58463	71440	35668	43013	60447	43197	65715	48362	59599	61349	39094	75156	41004	91482	64695	59264	92778	59460	75444	42599
X297_PC 36:4 (1); PC 18:2-18:2; [M+H]+	PC	605705	270583	285046	525181	554206	352729	397930	719013	669786	729308	858660	358577	392968	776436	858659	1034985	422530	564782	388882	539507	340108	404975	541072	598746	402459	400704	643296	773514	464880	235873	556643	302649	560064	894079	390990	532170	465805	489272	388207	495113	456850	315229	433361	631365	753749	796449	871010	171446
X298_PC 36:4 (2); PC 18:2-18:2; [M+H]+	PC	86000	55321	28550	80400	42488	41187	98153	111896	81987	109921	104888	72796	49628	98188	228166	177565	120343	132496	54957	56691	57037	71243	92186	180768	95069	58933	90980	63564	114947	70818	120912	58189	106731	124276	48657	66566	101353	146883	74258	164769	46450	104821	91448	113708	138055	67119	100236	35818
X299_PC 36:4 (3); PC 16:0-20:4; [M+H]+	PC	9748520	3087529	2467383	4405238	4290667	2639805	7816692	11942519	10143734	5852092	3083221	6091544	3016873	12351445	4071172	9576205	3404122	8926660	2321485	6096800	2704276	6789331	7341494	8906438	6445358	9880845	7701484	8495451	6543699	7618412	6476969	4026191	4397107	8255529	4872173	7344645	5275598	7704658	6071595	25967513	3924278	10132124	10389960	8260830	8545325	4541266	8608576	7725532
X300_PC 36:5 (1); [M+H]+	PC	16785	11787	10054	11774	14687	11134	10052	18636	18060	16378	25494	9766	11257	21577	48401	22118	25874	16280	14268	17112	10465	12510	14909	21416	15574	10697	21693	15521	22206	6408	23990	11586	30678	24261	8507	12883	14162	16242	9896	17741	14746	9325	16211	21328	14237	20821	22023	3674
X301_PC 36:5 (2); PC 16:1-20:4; [M+H]+	PC	78041	15603	13380	34105	18672	17404	46756	73967	58686	160626	50496	69160	18166	76902	150031	120467	74137	187035	21463	65519	18063	37800	73405	77466	37034	29514	32105	46082	71657	46490	100598	17004	26993	93548	26632	62060	59696	131081	17003	99027	22367	114091	57451	76694	74988	23452	50303	34282
X302_PC 36:5 (3); PC 16:0-20:5; [M+H]+	PC	330470	521333	237725	340028	154403	255722	453470	654724	426687	385923	297129	284474	175054	357729	411763	490540	412751	536086	347529	234347	328055	557426	400406	637977	369857	217566	147201	261648	379350	404256	233036	381197	208722	441172	182096	273656	190584	498465	334860	3000769	120269	266642	273704	362534	1038379	283804	368144	281961
X303_PC 36:5 (4); PC 16:0-20:5; [M+H]+	PC	1369506	1071905	1144221	1202076	1012555	1023831	1230210	1085239	1028136	1163094	1441930	905241	1092497	1225948	1084884	884680	1193564	1091153	1112712	1053258	1082369	1351172	1142460	947949	1448685	1180368	974061	1008231	1293760	1097027	991080	1100959	1201502	1126415	983729	1258059	1100220	1012377	1017828	1035852	1112227	880617	1001576	1022960	1135997	1423118	1113842	1059336
X304_PC 36:6 (1); [M+H]+	PC	2989	2194	1521	2570	683	1485	2423	5295	3068	9393	4554	3489	1022	3303	16002	4693	8290	12980	3461	2801	2100	3134	5074	5903	3198	938	999	1697	4889	5057	4602	2336	1974	5996	1096	2599	2921	8034	2068	13003	1172	4547	2685	3859	8794	2024	2490	1647
X305_PC 36:6 (2); [M+H]+	PC	1959	3005	561	3519	939	1273	4952	9105	9906	1807	1902	2539	1945	4315	3651	7595	3088	5609	2470	794	4150	3151	3917	5029	3232	2395	1395	1462	3094	2081	2719	2548	2204	2414	3358	2265	1887	2968	2295	74483	373	3131	1787	1968	6259	1404	2945	2501
X306_PC 37:2; [M+H]+	PC	15480	7568	6210	12449	13280	7710	13648	20043	21373	30367	17588	23951	11485	24817	25898	28575	12075	59216	7148	12510	7941	11861	22614	27218	13255	15934	21864	22745	22310	19081	20118	10442	20726	17233	16327	21717	29684	24130	12294	36221	18957	23811	19735	26821	32052	14970	19524	9244
X307_PC 37:4 (1); PC 17:0-20:4; [M+H]+	PC	28490	12108	5693	25023	14972	6760	26553	52766	57422	31897	26968	38481	14508	66342	14693	44276	5944	70872	9663	14168	18362	21886	33676	36184	23573	52229	33628	32411	37245	29231	19048	24682	20951	72657	24144	32138	14360	52366	30106	217649	11449	52812	35937	40983	74082	18921	57804	29703
X308_PC 37:4 (2); PC 17:0-20:4; [M+H]+	PC	71050	28267	19935	41080	40878	23866	80305	109709	86353	47104	34022	61516	35017	133384	36031	96147	14006	108194	19473	49422	31523	59263	59495	78447	57210	128498	96156	83953	71130	67636	53746	49090	51646	74993	55278	84199	36389	66800	56682	262604	37967	93570	70234	86727	123196	53923	126593	85677
X309_PC 37:6; [M+H]+	PC	1663	2172	182	3734	1018	1135	5222	4980	5388	847	1555	1857	1593	3439	1070	3484	366	3491	1219	288	3652	1679	4115	3589	2140	2566	1849	1352	2057	1643	1565	2215	1616	1625	1558	1830	335	1584	2308	24457	697	2190	1450	1849	6903	989	3799	1164
X310_PC 37:7; [M+H]+	PC	48405	24699	21762	25481	34022	22663	36258	37657	37448	34926	23119	38670	34084	40486	48570	49547	42223	39357	26513	43933	24608	44234	39668	37878	40760	46135	38893	39380	43063	35978	31102	31408	43929	35790	38774	36881	40976	40215	31052	31450	39578	45159	44878	45937	40578	45216	38703	28232
X311_PC 38:1; [M+H]+	PC	16081	20646	9102	8298	11973	9505	12797	14761	17873	14697	7111	21212	6611	20468	25206	24937	24938	11152	8926	13183	6962	13556	15409	16417	11560	29469	16794	13994	22868	27754	10496	7556	15126	9562	15089	14011	18340	24135	17423	64018	9533	23591	16462	12685	49980	14795	16342	6339
X312_PC 38:2; PC 18:0-20:2; [M+H]+	PC	124309	66941	45494	68219	107163	52139	114220	115290	129454	145075	71939	153161	69339	143472	173748	263920	116370	161888	55138	114801	43350	86956	122774	166325	106477	153248	142895	172693	138377	131201	120234	68839	148715	105260	119118	127797	190995	165848	89116	172530	102016	151061	130664	129146	189187	96976	129576	54187
X313_PC 38:3 (1); PC 18:1-20:2; [M+H]+	PC	276749	143466	96122	181554	237335	99233	321375	322932	312144	383761	196633	349150	158526	381642	297138	649301	171499	425985	132255	285201	104558	214666	334032	385792	321455	355174	445522	387294	325995	365946	391445	204324	329053	353126	276592	404181	411561	296013	175541	449268	269958	397880	279194	291178	464307	327098	413753	197454
X314_PC 38:3 (2); PC 18:0-20:3; [M+H]+	PC	824075	197164	137888	480830	263840	241321	619361	478383	522916	455265	412864	510905	227236	837951	513376	940700	356054	532645	267940	338668	274485	515567	479031	1051280	711772	661101	923024	583819	560629	498933	662416	377285	590193	541640	454065	418196	753503	686917	462935	890918	319487	1084252	784649	882441	700385	490889	1035351	465783
X315_PC 38:4 (1); PC 18:1-20:3; [M+H]+	PC	231853	54514	46281	112377	111412	75402	187138	189697	168910	284322	173510	237236	82945	226839	337084	662578	146007	271566	77169	144918	74107	168322	188785	334146	187687	149749	281435	202288	252055	145130	317273	91334	185451	240783	116847	207205	288367	222057	146773	248147	137038	326098	250743	264147	184847	125154	234867	122963
X316_PC 38:4 (2); PC 16:0-22:4; [M+H]+	PC	337863	77205	61876	154221	172762	75358	327617	277487	278410	202674	144493	258766	96180	487796	307680	649986	158286	352675	83658	193749	86938	221830	262670	486689	270383	406491	341823	335629	329420	297950	288600	116119	175604	257235	192282	259438	294366	409261	148860	384290	153921	658116	325116	273325	324179	171892	602262	192415
X317_PC 38:4 (3); PC 18:0-20:4; [M+H]+	PC	5731491	1858558	1332401	2154487	2215881	1329649	3496728	3485805	3780556	2798225	1506591	3088278	1642169	6566092	1280715	3859805	1404547	3902577	1363900	2930043	1550519	3934002	3770186	3502603	2991657	6464139	3963600	4545169	2944037	4083277	2842305	2285934	2637616	3166847	2801221	3628819	2546759	2921163	2651273	5992583	2090106	5520212	3853004	3796248	4662750	3160197	5262903	3118702
X318_PC 38:4 (4); PC 18:0-20:4; [M+H]+	PC	515820	193144	189159	170621	288487	234187	306937	509941	477465	535485	217323	329930	236385	485367	971784	548084	952484	641875	202287	331167	173213	392839	309332	410120	347707	465180	337496	409093	518869	331953	376999	271706	524063	306778	396109	336648	567777	661692	364047	700441	418704	491075	469384	523966	482892	387585	398673	185964
X319_PC 38:5 (1); PC 18:1-20:4; [M+H]+	PC	2626013	612202	494969	836217	1296804	671567	2001189	2235062	2307451	2530812	894565	1928544	859055	2560261	2043506	3489918	1158830	2803558	556737	1732102	563311	1739366	1944934	2235007	1438428	2142570	1866027	2456338	1985056	1704491	2069781	831065	1258071	2086023	1313490	2333039	1631345	2082276	1279433	3342963	1271539	2451869	2491030	2530934	2106852	1209059	2203066	1223584
X320_PC 38:5 (2); PC 18:0-20:5; [M+H]+	PC	633381	436075	461641	417565	502614	469069	311416	471223	452204	381813	492912	268295	414913	492008	349520	343973	426981	400328	420512	401578	393616	482239	378685	309795	325808	392864	277885	370218	348055	232542	227613	353452	297969	395371	307015	367586	312837	268249	331190	352444	252080	210400	242807	315799	330906	311936	262488	177327
X321_PC 38:6 (1); PC 18:2-20:4; [M+H]+	PC	356939	138999	100848	202055	173288	141690	209498	250079	231358	438725	248680	218889	116579	358614	405349	509092	252503	343647	144590	245948	132367	200355	230284	256554	152654	195943	207682	333054	248217	153612	286597	107068	139902	321714	147297	290879	175807	290005	157138	421852	191411	216548	241353	470097	422116	227631	342515	120230
X322_PC 38:6 (2); PC 16:0-22:6; [M+H]+	PC	479602	471312	103923	621215	342144	279552	1424906	1362244	1157205	193042	248998	310640	264300	963486	222215	1072537	213697	482539	214985	154720	482569	618287	1384010	1273623	562147	575593	422141	418000	410113	536756	385889	414682	460397	277958	428016	530110	303686	381555	475512	3921662	180105	644227	547407	256562	1294148	346117	754968	286486
X323_PC 38:6 (3); PC 18:1-20:5; [M+H]+	PC	367577	195541	204714	225346	313124	200202	248449	349145	345959	497364	381781	285437	286801	353288	343583	401849	281112	400415	202328	348136	168854	305636	332738	284387	288111	261290	328579	327708	332114	246948	331229	216632	369196	365385	233592	446430	302471	281844	269281	243182	415234	234798	361690	354617	337163	416103	346956	157334
X324_PC 38:7 (1); [M+H]+	PC	21552	10994	9456	13205	8816	14816	9982	21391	13417	31433	21098	12785	7511	22444	47764	21798	33640	25961	19092	15367	13740	15102	13650	20061	13625	8067	7736	12782	20466	12896	17474	14616	11877	21998	7068	15014	10524	21259	11890	31961	9851	11269	12918	29099	35054	20616	18924	5280
X325_PC 38:7 (2); [M+H]+	PC	21798	3156	9535	4784	1949	14686	6830	9689	7310	31804	21390	6059	7709	23079	27215	19593	21667	13279	19712	2740	14274	15166	10016	11034	13626	8065	2455	3481	12271	5328	11836	14924	12207	5566	2961	6220	8358	12414	2481	15473	2378	13545	4573	5110	35128	20535	18774	2231
X326_PC 39:5; [M+H]+	PC	447	4202	1318	1220	4237	7202	1641	2895	1893	1560	880	3631	5046	1153	1082	2392	173	5960	1493	1978	3180	9447	4869	3037	7825	1464	12479	6053	3017	41284	1709	4447	4188	3112	4427	14154	6564	735	12596	35235	1887	1324	732	1573	5053	3188	14	3873
X327_PC 40:1; [M+H]+	PC	2353	2733	1045	603	1416	728	1882	2487	1780	871	1161	3096	1054	2346	1630	5215	1613	1208	1557	1485	1619	3689	2527	1630	1615	2565	2635	2010	3990	4389	1737	2146	1618	1471	2150	1549	2407	1784	1739	6839	843	3430	1580	1528	5231	1779	1461	1119
X328_PC 40:2; [M+H]+	PC	6032	4938	3997	1678	5147	2170	5522	4615	5946	4031	603	8939	2787	7592	5079	14301	4105	4993	2260	3870	2482	5570	6785	6247	3815	7692	5066	6997	8889	8396	3637	3577	4744	3345	4854	4967	4278	6044	3557	24748	2391	8107	4679	4261	12655	3558	4949	1968
X329_PC 40:4 (1); [M+H]+	PC	23790	5442	3341	8476	11721	5909	20107	11920	16054	17174	11140	25629	8473	24548	17612	67713	7533	18732	6075	12093	7678	16317	20128	31217	18277	21858	32834	22443	22368	18415	25350	9118	15815	18295	16729	18942	22048	19514	9595	24884	11607	39152	22499	22407	22573	11428	30109	11430
X330_PC 40:4 (2); PC 18:0-22:4; [M+H]+	PC	127961	29807	22139	51766	54018	24943	122726	72761	101398	61182	35804	80529	29741	207256	79471	144080	46959	101048	23099	75432	25671	82941	74368	146997	114082	210060	132580	148727	92622	118346	96195	44040	67753	82323	86089	101313	113004	169896	58430	113565	61474	242247	122735	100064	123606	77820	249468	80157
X331_PC 40:5; PC 18:0-22:5; [M+H]+	PC	309728	113592	75727	151975	140838	85655	240599	226816	329563	191576	126421	270537	115536	311369	96125	397214	135401	285038	113124	178442	104493	221559	297972	253023	201503	357968	277159	323949	255321	280808	227877	134415	182960	197092	180488	233707	188012	189477	160694	468559	164019	288882	232942	218302	294062	169497	314571	157923
X332_PC 40:6 (1); PC 18:1-22:5; [M+H]+	PC	95275	27717	19721	33048	66458	30799	67137	79165	85518	85660	44907	92239	38986	79751	118181	171830	59435	114545	25808	73952	28131	74269	65728	76381	49812	105828	108020	99778	83788	62151	97033	34004	53721	69731	51340	94438	68824	79983	38513	104485	62740	98598	69317	72624	75937	48979	92296	38616
X333_PC 40:6 (2); PC 18:0-22:6; [M+H]+	PC	274643	220558	57743	300161	119933	97931	548590	578762	515818	101799	95990	171137	122098	501863	78544	439548	102559	233200	144673	75509	191096	321876	554532	676780	298306	350903	209387	249125	186819	328018	174072	204041	233201	130097	239301	277778	159259	202751	200360	1376170	100322	313791	233746	142510	664222	186026	340561	153517
X334_PC 40:7; PC 18:1-22:6; [M+H]+	PC	91221	50493	24539	51074	52720	44530	112019	144610	119068	74311	49420	83603	47872	127919	280449	302019	176699	118602	38457	49383	47886	90515	126850	181332	95698	75737	50721	80706	142636	82517	132141	53173	99780	67278	72205	130192	138410	161304	66444	246106	54167	162545	78564	86066	171502	71530	78592	36061
X335_PC 40:8; PC 20:4-20:4; [M+H]+	PC	50293	13882	13602	25148	17898	19420	24058	29966	18946	66676	20941	30200	11678	58554	57219	70534	44674	55049	20365	36857	21941	27362	25213	49638	33117	25684	21056	40391	39341	21976	58092	21876	20501	41057	22033	49485	32696	60505	21987	53057	23705	55377	41573	79736	41537	29926	46569	30893
X336_PC 40:9; [M+H]+	PC	4344	2640	2210	2795	1194	2513	2068	2959	1648	7911	2740	3075	848	4407	9226	5109	8805	6930	2973	3084	2251	3628	2137	4145	2781	1295	944	2451	4243	3598	4274	3197	1883	4283	1298	3506	2025	6711	2866	10122	1583	4008	3531	7833	6909	2603	4439	2659
X337_PC 42:10; [M+H]+	PC	9850	5746	4390	8431	3747	5467	10263	8497	4809	7115	3659	8952	4767	15978	15604	25928	12772	11227	5523	4253	6708	11542	9928	16648	11377	7613	4858	9359	10986	8817	11794	7784	6159	8031	6476	14702	10245	16404	6610	17672	6624	14749	8252	11165	12858	6957	10796	9907
X338_PC 42:2; [M+H]+	PC	1431	1150	99	297	1227	519	1188	1425	1166	473	402	2023	621	1406	1586	3796	1043	1253	759	797	812	1386	1834	861	1163	1593	1316	1025	2158	1476	1891	816	970	529	1263	1651	1651	1237	351	2632	417	3218	1065	658	1935	816	1591	408
X339_PC 42:4; [M+H]+	PC	2146	745	323	797	1017	371	1468	947	927	547	791	1745	588	1760	675	4509	314	1174	496	859	721	1329	1611	1521	1044	2332	1678	2026	1366	1370	1620	822	916	897	1534	1865	1344	1549	735	2147	584	3094	1012	767	1750	699	1989	959
X340_PC 42:8; [M+H]+	PC	19026	1825	1279	3500	10623	2548	10977	6766	5012	10548	2566	14739	4154	11656	8237	40472	3910	10933	971	10108	3453	8852	8580	15721	3495	18707	23738	19566	11233	7872	13466	2784	1363	8461	6988	15987	7503	11156	2701	6357	5147	29210	12187	7139	10370	1852	11066	4070
X341_PC 30:0e; [M+H]+	PC	16563	15249	5798	19667	15113	8450	33209	19231	27171	14561	17642	26316	14910	44030	33537	55756	7764	20809	17927	14541	15433	23026	30265	30976	38808	28154	38026	22981	22461	32759	34142	26174	24451	22823	42274	19052	27376	32544	20434	35945	6133	51371	22586	19791	42396	21697	30756	35849
X342_PC 30:1e; [M+H]+	PC	31207	64437	31353	86985	22259	31132	127913	79464	60950	64979	48350	58512	33651	104118	54261	48465	11523	147906	53476	29281	37984	80122	79592	142338	174123	82474	153082	100135	57800	153724	72792	77588	102706	68107	122965	61700	70224	78990	76772	772405	25475	118512	57791	50706	99478	94657	95709	156277
X343_PC 31:1e; [M+H]+	PC	4127	12141	5948	15607	6578	6256	26488	13708	16909	9719	8668	10389	10013	19703	10159	6875	50	25039	7236	3807	9494	13175	18265	25180	33661	20618	38641	22674	13100	34914	9371	16424	19219	14197	22656	14575	7688	12493	19479	92405	9045	10335	9907	12695	19935	23563	21102	31711
X344_PC 32:0e; [M+H]+	PC	202415	112417	53323	85862	167133	61270	290498	148192	292325	118802	99547	218286	120786	317441	219732	469426	76705	145397	83842	142736	92464	180073	315217	209337	251626	308134	422264	192118	193459	283776	284552	146142	200980	155772	305748	151258	175130	222652	112367	216085	89713	487735	246088	156662	258727	169513	270823	182191
X345_PC 32:1e (1); [M+H]+	PC	42104	32575	18947	35868	26938	34113	55552	57305	45183	81662	52526	52158	26569	61242	79003	80419	51982	163572	35261	53906	25335	43214	81724	90822	59047	38717	48962	47387	63230	77724	88866	26162	52346	74011	46494	53589	67288	78776	26296	56975	24363	149339	57970	38689	60607	44544	52199	45102
X346_PC 32:1e (2); [M+H]+	PC	278690	294708	156304	260477	203262	148114	973939	504494	469886	296240	162384	249906	188333	759567	380082	320583	78079	541817	196225	316863	134339	349907	495812	642049	955614	611430	1141905	544833	301579	1193145	440095	395306	589881	407067	601962	439669	456392	387951	357028	1888926	343233	855186	603459	343408	666373	735066	790341	1084117
X347_PC 32:2e; [M+H]+	PC	145194	126158	48694	150923	53994	86251	286790	218581	96598	607351	149563	189842	46491	131853	145373	34502	95514	1121025	106489	118607	61065	178109	252478	538688	199789	44363	149821	221421	217670	362721	243576	38562	125186	234244	144253	245155	251470	296442	59559	334587	71042	520686	127741	106286	203803	167845	142105	192195
X348_PC 33:1e; [M+H]+	PC	4087	4183	1057	6473	2947	2630	13162	6484	21405	7511	4809	9582	3360	20346	9075	5515	28	15190	3380	3606	3777	4409	12093	12459	15691	16965	20205	12314	5984	20842	4153	7857	6382	4931	12164	7210	4996	9094	9111	66947	3412	15622	9232	4910	17804	10364	16609	14669
X349_PC 33:2e; [M+H]+	PC	3863	16349	10094	15943	13282	28311	31076	14877	5524	29818	15455	17419	10844	13734	18950	29	8574	65898	9833	16073	12837	19653	12332	34742	24223	14905	17547	24973	24201	22335	16691	8811	24683	15966	19336	35196	20445	40606	9745	70810	16357	21369	10734	19273	27401	28038	15867	20624
X350_PC 34:0e; [M+H]+	PC	27538	16409	7231	11130	27187	8688	26669	17528	40416	10854	9140	23158	18490	44453	16077	43021	6736	10010	10401	18212	11006	27935	35711	20377	30651	54824	39975	29816	21407	35785	16322	22473	23977	16984	42635	14751	18311	24462	21403	16421	13567	40881	24842	17382	29643	24638	33840	21468
X351_PC 34:1e (1); [M+H]+	PC	448211	276718	191317	221122	334102	265503	625198	371318	496166	330841	216696	413570	270325	664602	426965	788903	271356	525477	197213	345547	194673	434183	553486	505552	518777	634799	610404	499749	475504	605166	469175	239620	600471	356133	534393	441318	462375	579959	365506	1299821	281170	864875	452945	293406	454934	473273	588703	272027
X352_PC 34:1e (2); [M+H]+	PC	2673	4456	1744	2771	2820	2760	9522	6331	7967	2984	1917	1554	1646	9982	4331	1822	17	5029	3085	3430	1477	3662	4071	3246	8064	7820	6927	5706	2781	8503	2531	3501	5262	4667	5505	3422	2490	3320	5321	28007	2093	6697	3212	2562	4080	9353	7165	10989
X353_PC 34:2e (1); [M+H]+	PC	369962	328812	340275	356957	366415	469108	608966	449423	444665	293646	255137	268253	292640	831503	216720	256695	119032	760969	345046	397542	273054	468695	456697	854747	700648	388321	946809	586344	324492	693070	359255	378488	576537	717890	514099	473288	461367	281901	506539	660886	351782	530932	406947	386335	573340	892522	690772	407169
X354_PC 34:2e (2); [M+H]+	PC	904166	871674	636962	707818	881956	1101505	1747095	2645631	767553	1728805	655625	883259	584299	1093040	1939607	387334	947390	3711493	575713	1107792	597765	1274635	707277	2208149	1670789	1207138	1930309	1815377	1450378	1817510	1318062	587736	2587372	1189994	1281547	1571822	1581641	2126636	1365210	10785252	1580402	2030329	1591320	1099583	1231631	2417037	1351007	1364733
X355_PC 34:3e (1); [M+H]+	PC	1692856	2104964	1819487	2123098	2259379	2537657	3508671	3582970	1399935	2131166	1390735	1160062	1349785	2730888	1749315	400737	439646	5471037	1882361	1934333	1524045	2545456	1578667	4790613	3734733	1767963	5385838	3490986	1424038	3578778	1491441	1766968	3407610	3492090	2349202	3143133	2264135	1115550	2918530	15303435	2126291	1731126	1753674	1877385	2461292	6115281	2624092	2587675
X356_PC 34:3e (2); [M+H]+	PC	19240	12357	5780	11901	18769	8299	32696	19929	31637	11237	10499	20139	13928	31797	24555	47299	7577	16378	9172	15949	8613	22622	28388	24594	30783	28103	41522	19287	17892	31109	28230	18008	23964	17927	32868	16802	17042	21299	13014	24738	9865	42990	22613	17992	25460	21729	23439	19230
X357_PC 34:4e (1); [M+H]+	PC	14774	17676	20916	35695	23440	25879	43371	27178	11279	32149	9043	14008	17760	24853	2248	2082	2584	72623	16754	17647	23173	39456	20283	77834	51866	21709	82214	45556	16976	47180	20615	22474	42686	27406	26704	29464	26047	9191	30387	89795	22280	19683	9990	15664	25353	73305	27118	21039
X358_PC 34:4e (2); [M+H]+	PC	38806	54951	38628	43488	48894	63008	87737	87386	38383	72937	42628	34839	28218	68789	59552	15845	34253	134460	56970	55990	27914	45916	55072	131027	89947	22419	90617	59598	62184	73533	57754	39618	146260	79322	39549	49577	43828	51459	51775	248914	42699	50025	41882	54017	67926	122335	65989	26043
X359_PC 35:2e (1); [M+H]+	PC	9481	11469	5845	12219	11111	9613	15057	29731	45309	31143	11292	20546	9323	20403	54263	6780	14444	85254	4927	12771	9843	10250	12450	31644	10964	23503	25124	36388	29878	28882	8049	8547	36560	12037	23062	20129	16056	39155	25149	351156	21916	24357	10878	22482	28135	27645	21783	16850
X360_PC 35:2e (2); [M+H]+	PC	6624	13237	8552	12176	14866	18188	21001	22969	18442	21527	9922	11232	11093	17100	36179	8527	18330	46485	8088	16639	9780	24994	6575	20508	20542	18439	24481	28637	23872	18677	15681	10923	42289	20485	19009	22950	19812	28980	24720	141001	30655	20918	15632	20024	15524	27365	11979	19979
X361_PC 35:3e; [M+H]+	PC	26471	46589	30246	58135	49001	48886	75008	48795	60903	43661	36092	31960	30855	73943	35464	2537	10556	109139	35174	38304	35418	61250	31794	64225	103760	63645	119874	90148	38556	88238	26396	63345	92957	84491	62670	91193	42379	28950	85848	372988	82450	29170	33125	61556	62329	137233	66652	105232
X362_PC 36:1e; [M+H]+	PC	30106	34336	19592	18051	35763	28817	28672	18292	24681	25938	15700	24245	23392	36771	31294	40089	29936	28189	16213	24774	22884	38004	34263	33260	32540	40783	31560	53135	35523	30792	28527	24321	39237	19957	66007	28737	32456	35607	40350	23145	34645	45377	28391	25245	31560	39120	32553	22385
X363_PC 36:2e (1); [M+H]+	PC	125957	118494	81016	94483	136821	116859	207356	121568	142353	162214	70391	120937	98600	189981	172407	177482	109503	278958	78610	137777	69528	182512	166583	209236	208107	177811	241897	268864	170870	229710	172038	103686	241706	146908	197994	185941	213650	198521	183097	284745	154987	296942	146120	138364	144512	233932	199160	105025
X364_PC 36:2e (2); [M+H]+	PC	57681	75054	43421	50264	101932	82723	75985	87989	73638	121645	46421	60636	50126	89019	152927	70886	156356	146323	44142	110932	42153	144964	35252	76499	83609	74124	92254	108169	124410	66654	73458	47268	145827	86217	72402	106513	88213	153844	118870	411027	121131	85348	86666	113264	57280	140258	58530	83275
X365_PC 36:3e (1); [M+H]+	PC	235360	214672	216027	246544	224289	256862	517919	265206	281402	223120	140539	182105	223438	481894	124187	162106	58173	584717	227863	238203	143111	341981	406981	508406	508689	283274	679324	522907	204233	612833	238098	246234	378027	389795	363188	373857	373372	163939	333533	484036	229945	284738	182490	188979	306603	593370	491352	213061
X366_PC 36:3e (2); [M+H]+	PC	2599	1542	910	1720	2439	1262	3000	2011	3647	1452	836	1932	1872	4344	1553	3767	1145	1341	1152	1942	1414	2902	3319	2285	2898	4991	3944	2931	2239	3185	1755	2225	2694	2071	4094	1945	1918	2370	2196	2720	1693	3957	2588	1951	3043	2783	3446	2122
X367_PC 36:4e (1); [M+H]+	PC	549083	521388	341420	635034	571295	518769	1062672	991868	806163	669476	330791	435990	387923	1001191	565889	610886	164262	1410546	439791	695205	318336	783632	689363	940047	943599	728654	1333797	1098356	493376	961913	541997	492442	924589	1019969	668054	1020743	788563	448005	707218	3433182	581440	825336	580572	517875	698206	1191080	827139	833894
X368_PC 36:4e (2); [M+H]+	PC	201141	176602	142722	243083	167489	200870	425619	368887	177129	252075	138735	157691	119278	287426	186044	102116	79371	491883	161501	198232	120655	256996	206499	570596	530582	185787	538482	361015	201527	335879	219699	183991	276251	352809	243347	329692	302276	222739	303847	2117904	173761	282114	243155	241492	192114	354857	266458	606256
X369_PC 36:4e (3); [M+H]+	PC	37958	24505	14871	19526	31824	22085	60468	31860	47944	28825	18660	38156	21738	62251	44510	76946	24108	50974	17885	31813	17241	40702	49565	54848	54062	55976	59501	47121	45244	57145	45126	23736	55722	36213	49045	38863	43726	56038	36323	60529	28887	82926	45070	31831	41782	45909	52674	27218
X370_PC 36:5e (1); [M+H]+	PC	21835	39352	21273	29989	22033	25859	50046	47238	34911	36324	20062	21891	17866	45394	36396	24162	16589	83899	32967	34514	22010	38694	44717	62821	57857	26022	57242	32920	32918	55652	28654	38812	48086	50922	25233	39011	26516	30009	35493	216564	22219	31056	30343	27497	54858	55116	42903	37309
X371_PC 36:5e (2); [M+H]+	PC	1485031	1237382	751408	1317507	905143	719215	2846947	7986732	1753211	1028001	439821	793698	584245	2459559	2115090	764044	263276	6258105	640516	1407464	506431	1231540	1616005	2687330	2822473	1868771	2332633	1950019	932101	2572624	1091375	906364	1136186	1995252	1809997	2486732	1217677	1186800	1392093	28974258	725233	2308534	2459468	1128497	1670456	1617705	2302530	6443145
X372_PC 36:5e (3); [M+H]+	PC	52796	53264	51878	50816	51088	66304	79921	83745	47416	44701	33344	38831	45107	89237	36084	29648	14913	101442	48650	59545	40203	67561	64633	70709	90329	53765	87560	64362	49660	83511	45914	50493	68564	90598	60312	71101	58101	32737	68303	183937	47913	58607	45905	44950	61360	107561	78321	87398
X373_PC 36:5e (4); [M+H]+	PC	107935	107770	76383	80384	113672	143978	187200	279557	72746	198784	73692	97317	70976	94805	212868	38241	114365	340115	62724	133954	68633	153317	75810	168970	125767	104973	125544	178456	167247	161016	108790	39202	210730	108881	115267	177603	73843	193071	135015	616829	135397	149486	109906	70757	98978	185899	91732	137757
X374_PC 36:6e; [M+H]+	PC	53753	161203	66429	107280	40132	75719	182226	336056	76852	70746	37755	58222	46359	108074	86936	31288	29674	310366	111669	62302	64594	145215	151764	266997	255632	65462	98219	78177	60742	293797	58186	119584	85748	140344	83156	118535	64716	82587	134866	3815573	34396	88305	98043	74471	210627	152347	90730	235084
X375_PC 37:5e; [M+H]+	PC	22968	8095	49	22923	8457	3320	45867	155408	189482	4717	3155	25251	4500	73558	57515	16448	596	199882	2600	19575	5036	5529	45522	58356	38751	57191	41194	46208	16845	55361	4954	9520	11748	24714	47262	38375	6599	15973	30068	1472878	6116	38249	39923	29803	61257	19034	77636	92599
X376_PC 38:2e; [M+H]+	PC	1284	1831	614	912	1286	929	2118	2079	1307	2162	514	1434	685	2156	2805	1666	2402	2844	1013	1806	930	1874	1491	1064	1162	1892	1680	1736	2383	3105	1250	825	1842	979	1552	1583	1302	2126	1655	24670	1525	2288	1444	1225	1970	2336	1201	1688
X377_PC 38:3e; [M+H]+	PC	2673	3059	1555	2700	3272	2960	3556	3696	2549	5252	1817	2873	1696	5045	4982	3554	3525	6286	2298	4134	1556	3917	2728	3268	4226	4053	5206	4453	4130	3639	3171	2066	4116	3892	3513	3872	4533	5531	3505	11876	3119	4775	2308	4164	3777	6117	3617	3750
X378_PC 38:4e (1); [M+H]+	PC	55218	13414	8304	22084	28393	8600	67268	73183	87765	18284	20255	25817	11452	91675	24836	116754	9499	37387	7879	23184	10681	27291	50142	65245	47352	67809	69271	53698	27949	54209	72197	24445	31124	33327	56343	50703	36255	34405	26274	101333	21815	101211	48907	30772	56898	34493	102268	58265
X379_PC 38:4e (2); [M+H]+	PC	87394	73434	31536	80083	88269	48289	112526	75039	99173	54874	43109	63424	49967	165619	43645	165462	23510	71455	32166	78151	39484	78902	119998	107483	109042	141693	130169	157544	67381	112308	118439	72546	81263	77429	123671	104136	89037	67193	101677	154780	63476	182373	79285	72713	118383	98904	157245	138507
X380_PC 38:4e (3); [M+H]+	PC	13331	15601	8832	19170	15362	15012	25291	20173	24591	20664	10043	12477	7214	36473	18926	14133	11706	31951	10144	20130	7684	26367	13135	32140	41409	22571	37470	29731	17485	21171	17484	15491	22659	29030	18951	24341	22535	24967	34303	156635	15311	21039	26333	33272	15815	26095	25308	61232
X381_PC 38:5e (1); [M+H]+	PC	445310	280298	144846	285860	305474	168646	682910	387752	462626	266128	152036	340770	222760	722134	217584	712444	77727	580105	157231	334817	128457	363662	738798	532979	523183	614966	606151	597750	293552	722626	567871	247282	341107	368084	395215	631969	361031	242129	329973	656177	165997	809861	337255	231862	408531	316474	659856	486473
X382_PC 38:5e (2); [M+H]+	PC	77979	36413	19716	56269	35421	27677	145444	116327	54251	61056	32897	39187	25508	155213	67483	67504	24365	144928	22807	63983	20835	44877	78739	109339	101648	108964	100949	79316	64505	141365	82048	42053	54535	68723	66176	93998	80106	70758	57723	316482	41994	195247	79393	41907	89063	71269	213222	189891
X383_PC 38:5e (3); [M+H]+	PC	151147	160579	64287	152198	153924	94624	303243	704957	613016	114927	44255	103340	75869	431812	282607	119686	42028	669777	70467	210210	49520	188831	149229	232956	388532	304097	294575	244778	122225	244082	138146	154941	185522	266915	309467	317858	154366	193235	272295	4173892	145528	266652	328296	238552	193664	287136	341501	954901
X384_PC 38:5e (4); [M+H]+	PC	5460	7557	4094	4948	9154	7885	7205	8882	7759	11451	4105	5632	4821	9270	15305	6342	14976	14463	4092	9880	4208	14663	3518	8097	8477	7705	9173	10996	11359	6185	7299	4368	14164	8121	7485	9819	8412	16424	12317	46083	11303	8887	8853	12129	6160	14683	6922	8816
X385_PC 38:6e (1); [M+H]+	PC	254456	232079	113800	289196	162911	133860	578572	1911019	1112427	262164	95525	192845	123183	529308	632439	179491	61592	1636738	140221	345023	87761	278357	408998	440367	518011	430113	485365	401091	222088	487147	227490	195418	268900	419259	453834	591734	297867	283351	275285	6944212	164086	477629	525638	210072	312934	316976	495928	1085021
X386_PC 38:6e (2); [M+H]+	PC	49169	41598	37215	47006	35965	40486	80140	125421	78475	43793	26005	31292	37890	70652	50676	30623	13108	143143	35712	45397	26096	61644	68602	103152	91900	54266	82335	71562	38934	85289	40714	44069	57014	63924	59728	67371	62284	41221	60453	995744	37800	64253	51859	40286	54152	83322	73901	95566
X387_PC 38:6e (3); [M+H]+	PC	18232	32652	16433	30031	54322	34980	46802	43795	43928	34505	13303	17968	23074	60890	40457	19150	14220	56754	22879	48152	13218	64430	16904	44527	61272	39194	59338	52238	33914	34007	25009	34399	56443	59903	34473	50194	34850	30514	61690	189717	43625	22313	31907	57209	30645	91093	38121	49046
X388_PC 38:7e (1); [M+H]+	PC	12341	30165	9711	26852	10522	13887	46777	95902	59398	18426	6314	13157	9119	28273	35445	5516	8395	78491	23319	21111	10362	39593	39095	39177	47300	23760	20113	22716	17814	54957	13779	26670	24140	35087	23099	35756	21134	25703	29887	783134	7717	25597	25977	17824	44355	27044	29559	44218
X389_PC 38:7e (2); [M+H]+	PC	61908	113983	40517	86792	50199	58940	243871	1530477	222942	35541	18044	51218	76324	134828	239480	70114	20412	651089	57470	53594	53712	136146	146136	247948	283881	114004	109396	74549	54713	190830	68811	98439	103855	85662	287408	155803	84527	63114	116184	7676972	28259	112546	188763	43471	152029	130569	126517	453534
X390_PC 38:9e; [M+H]+	PC	1605	23155	14092	23184	12566	16412	28077	42219	18539	5006	10568	3777	4445	23440	22905	2396	8459	38938	18154	5013	11957	22184	24921	36726	37663	3744	11524	12754	8492	32159	2896	23458	23061	29873	14008	17684	4552	23177	22771	338577	1582	2780	11626	22331	35015	31441	12039	35631
X391_PC 40:2e; [M+H]+	PC	6165	5530	1391	1416	6440	1784	5797	2587	4414	3529	1492	4088	2188	5977	3221	8625	1045	3178	1080	3155	4209	3580	10394	3993	720	7202	3281	6768	4220	3380	6758	2976	2576	1568	10019	4891	2896	1664	1072	1167	645	8709	2546	825	5798	3070	3738	332
X392_PC 40:3e; [M+H]+	PC	6266	5854	1926	3059	8399	3140	6898	3622	5927	3936	2658	4221	2409	8161	1987	6932	1300	3975	2263	4326	4194	3840	11585	4805	2308	8545	5836	8906	4254	5091	9152	3157	2709	3545	9629	6059	3693	2510	2394	2420	2167	8491	3868	3553	6639	5991	5670	1253
X393_PC 40:4e; [M+H]+	PC	6063	6901	1778	5601	6836	3184	6141	5898	6724	4344	4979	4838	2657	14023	2966	16206	2140	5600	2136	5440	3429	4173	11894	6472	3504	6237	5927	10072	5244	7173	10439	3727	4472	4753	6037	8287	4424	3315	4525	9364	3771	12861	4732	5414	11505	8895	7555	4532
X394_PC 40:5e; [M+H]+	PC	15883	13420	3674	14447	15447	6383	22478	13531	15876	9082	9097	10051	7891	34812	5729	40925	3554	10703	4247	9771	7940	11009	32511	17650	12472	19849	16642	23672	11047	19896	29350	9437	11477	9923	19662	20271	9363	10736	12466	15606	6795	30074	12961	8851	27106	14340	24228	10796
X395_PC 40:6e (1); [M+H]+	PC	21001	16888	5029	13489	18766	8826	38190	29096	39268	12437	10870	17157	11054	29381	11303	55963	5188	36969	8680	14820	6757	18122	39535	28536	26340	30970	27816	29002	18753	35953	33512	12948	15969	12921	21475	31608	20527	15584	17636	44371	10262	34846	17268	8003	22257	14821	37332	15502
X396_PC 40:6e (2); [M+H]+	PC	19927	15547	2893	17484	15616	6914	33545	36743	37183	13388	9298	16816	12132	39152	19799	45432	5840	35703	5147	13845	9785	24086	37388	31582	29895	33223	25443	27679	14415	31476	25190	18398	18866	13149	26737	25352	15501	16664	20695	187978	10910	41467	20162	11320	38494	20848	32778	31761
X397_PC 40:6e (3); [M+H]+	PC	13374	13071	5445	12027	14299	9273	22557	75672	67500	10285	6125	8983	6624	28376	30262	17357	4494	72775	6546	18143	5251	18707	19845	22541	25176	26802	21244	20917	13742	22332	16552	12297	19066	17421	30979	27368	17168	17934	20856	364398	11602	26419	25920	17696	26248	21520	32377	65557
X398_PC 40:7e (1); [M+H]+	PC	18289	25106	5506	20618	19193	10833	54066	45425	54757	11758	10980	20309	20986	44994	12343	79203	7062	31508	11451	11297	15058	28139	63591	44224	40558	29937	23821	32616	21512	51928	40049	21400	24977	12558	33596	42538	19912	12409	21590	97273	6375	38697	15426	5029	43522	20910	32413	17557
X399_PC 40:7e (2); [M+H]+	PC	6493	7431	2549	9524	6548	4012	15250	91341	86601	8089	4833	7874	5218	23172	29160	13678	1515	93240	4441	7471	4413	10002	20394	15330	15861	18243	15154	13694	9405	16223	11573	6759	7255	12321	22701	19070	12666	8163	9140	359568	6639	20770	20799	4213	10547	9046	20344	31347
X400_PC 40:7e (3); [M+H]+	PC	13093	26593	8528	20441	10666	9980	32731	132229	128422	3366	6080	8855	12619	29639	34994	19043	2194	94766	12021	7237	12959	28616	29606	26442	42819	26758	21224	17461	10278	32956	16477	23726	23267	18420	59576	31609	17367	13429	30262	1197648	6969	21458	29802	5429	23951	35253	24984	112631
X401_PC 40:8e (1); [M+H]+	PC	4885	22290	3424	15371	8973	3872	33563	209672	155098	25	28	4252	9947	28206	46265	7103	25	122474	8921	5218	4641	22632	28812	23958	34113	19053	18824	4657	9171	29954	2537	15418	15424	11275	52023	22591	10032	9486	19920	1154261	21	17703	28753	3765	15815	15190	3671	53079
X402_PC 40:8e (2); [M+H]+	PC	29687	23996	10936	20715	25638	16300	42315	82138	80466	22465	9499	19650	15348	50214	41708	21235	9308	72963	13133	36303	9443	30269	26450	21379	43639	44568	28409	34610	22309	33455	16154	22758	22712	37586	33289	42080	19089	26667	32637	245806	14905	27105	37040	24701	24167	30076	31699	105169
X403_PC 40:9e; [M+H]+	PC	43010	35285	18189	42828	25069	20764	78954	190878	134403	34687	14378	27627	20400	65973	79322	21355	10709	160966	19168	50939	12459	42339	57723	46902	68956	55929	48948	50586	31043	64345	29009	30850	38635	58819	61021	77429	41694	35273	36799	410052	23098	61340	63954	29890	40608	44561	63207	125433
X404_PC 42:2e; [M+H]+	PC	5516	5567	1060	1786	5727	1713	4541	1503	4209	2263	1464	3838	1583	2892	2212	6859	1380	1764	747	2084	4064	3179	9374	2522	878	5736	2020	7161	3008	1871	5038	2392	1510	1210	10729	4242	2203	1602	1057	1304	924	7295	2537	1133	4232	2042	2970	642
X405_PC 42:3e; [M+H]+	PC	7391	6717	1867	3399	8455	3157	6238	3306	5433	2848	2329	4782	2514	6420	1757	7064	1351	3347	2357	4350	5717	3776	11548	3893	1673	7711	4513	9386	3784	3593	8248	3568	2585	3399	11742	6670	3901	1982	1931	2714	1970	8036	3579	2558	5771	5604	5430	1126
X406_PC 42:4e; [M+H]+	PC	3017	3959	1114	3158	3065	1488	3130	2554	3490	2156	2608	3143	1195	7160	1355	11099	1053	2470	1213	2513	2108	1870	6036	2298	1468	3145	2752	5256	2497	3531	5317	1834	2049	2656	2886	4055	2378	1594	1729	3931	1534	6347	2655	2498	4926	3966	3271	2002
X407_PC 42:5e; [M+H]+	PC	7797	8785	1652	7452	8076	2900	10041	6399	6273	5207	6618	5372	2753	22610	2207	23297	2110	4730	2441	5145	3968	4730	20587	7197	3549	8650	6342	10365	6462	9278	17738	4052	5368	4809	6481	11042	4229	4806	3132	4522	2844	14687	6214	4545	13179	5967	6397	3065
X408_PC 44:5e; [M+H]+	PC	10918	11674	2783	10006	9138	4440	11648	7730	8636	5108	8697	8142	3343	26657	3479	37939	3092	5556	3349	7405	5510	6344	25890	7538	3701	10397	7802	13428	7299	11815	20379	5393	5700	6698	8227	15029	6089	5260	3255	5918	3502	19140	8640	6179	16394	8435	7659	3576
X409_PC 44:6e; [M+H]+	PC	4147	3141	858	3581	4601	1806	5633	3907	3720	1947	3957	3101	1610	10547	1467	13839	1135	2307	1463	3226	2403	2388	8384	3152	1903	5149	4791	4821	2576	3691	11200	1801	2118	3551	3384	7257	2608	2315	1095	3041	1016	8661	3159	2417	5781	3407	5019	1344
X220_LPC 14:0; [M+H]+	LPC	1542	467	488	878	339	236	717	798	1159	1141	887	900	555	2961	917	1744	659	2040	758	590	870	638	597	707	439	729	1009	945	1573	12	1025	555	718	582	661	689	9	751	503	2280	303	1322	496	669	1559	717	727	519
X221_LPC 16:1 (1); [M+H]+	LPC	8738	2444	2406	2797	2573	2494	4003	8479	4926	10823	19126	6752	2763	15882	12981	9824	10104	17357	3972	10154	2527	4055	17244	5495	4040	1684	3007	3461	9691	4634	8760	1582	2730	6512	3310	5892	4349	13225	1526	10392	6539	10717	5539	7520	10231	5255	5464	2906
X222_LPC 16:1 (2); [M+H]+	LPC	12281	1495	1046	7038	3052	2849	11029	8955	12851	15545	18533	5666	2761	16323	11840	20172	7143	19414	2645	3769	4485	2791	21809	8164	3932	8140	3843	5607	15140	10462	18887	2205	6853	7582	5045	9567	8485	12439	2403	8105	1876	20765	6055	4053	12780	6505	9955	3447
X223_LPC 16:0 (1); [M+H]+	LPC	60919	8877	14673	34628	28639	21749	73719	45047	35627	38580	58412	27164	21321	85434	27578	59491	45510	33918	24021	28118	26985	25253	73683	49895	30384	38996	35890	35382	27972	41796	48697	22470	38237	40556	28328	62359	29327	66121	27229	40512	21611	80099	56246	13021	65721	40800	56467	27398
X224_LPC 16:0 (2); [M+H]+	LPC	492639	71950	136418	327685	253556	180764	616808	402484	430569	299916	494167	216666	178809	653503	258984	496716	454094	327973	192472	236306	211964	210236	591730	313511	180566	421038	223207	260595	266141	447969	369167	145447	264004	284263	198785	392148	211629	502401	224478	427338	149812	596833	398608	120232	496609	279654	446833	208742
X225_LPC 17:0; [M+H]+	LPC	4860	1462	1536	3793	3064	2113	6120	5257	4655	3173	5641	2775	2446	7390	2925	4419	3598	3748	2587	2210	2883	2415	5357	2806	2082	7008	3104	3301	3130	4774	2898	2250	3550	3182	2394	3975	1737	5080	3119	5220	2156	5254	3252	1766	6485	3511	6166	2651
X226_LPC 18:2 (1); [M+H]+	LPC	70185	25373	34236	39435	40509	30010	37428	60883	69493	35923	58735	29389	30034	172152	27136	50094	25773	75986	34448	63590	28252	32395	71889	30323	36324	47943	61704	46438	50779	44581	35430	34627	39892	77973	37988	60387	47125	43596	42106	103507	43300	47285	41162	52774	70839	82902	79536	36153
X227_LPC 18:2 (2); [M+H]+	LPC	96907	11255	7421	82549	32716	28174	75482	38829	57808	38749	147190	25951	32073	137664	26377	113980	35536	25704	14398	14189	41262	12530	140132	45021	26024	59496	35951	40534	47960	22870	88601	20698	48800	28030	39279	45093	28911	33444	20324	41157	15770	101152	48898	23303	46757	85585	148554	18414
X228_LPC 18:1 (1); [M+H]+	LPC	46976	17332	30175	21084	27790	19208	32700	43530	48323	33412	30689	25794	21796	91337	45070	55639	42906	54469	19974	47139	16129	24219	53948	26784	21785	37464	26902	32403	56042	33273	32942	17209	31368	32452	25156	43841	45558	58049	27466	71503	31420	44192	35809	34555	53749	39680	44206	29034
X229_LPC 18:1 (2); [M+H]+	LPC	87747	13031	10933	48372	48430	24266	99890	50777	97954	62207	88631	38804	28468	114104	43961	125690	37412	56447	17867	27825	28941	32369	150627	46475	26128	124061	40229	51381	59361	70941	84506	17645	84404	39333	40340	65232	37339	58478	30557	41960	21175	104303	59585	26845	86994	51869	103295	20445
X230_LPC 18:0 (1); [M+H]+	LPC	13702	2192	3260	7713	7071	4771	10542	10098	6464	6832	10819	4695	4891	12467	5194	8366	11571	6104	7763	6112	5429	5252	13284	7232	5619	9362	7163	7368	5599	8439	6645	4134	7053	7034	5824	8140	6291	15133	5902	7479	4399	13713	8507	1850	10968	7649	9504	3918
X231_LPC 18:0 (2); [M+H]+	LPC	227601	43206	57057	134931	124129	83147	192771	172830	156506	119462	158302	86345	78525	249582	96368	158303	191896	163863	115805	117525	78347	101421	213658	128666	96483	230483	116309	133844	98564	175772	114645	74456	120560	119788	109982	137591	106142	235203	107908	158112	74947	220882	142631	55761	216673	144913	207773	88128
X232_LPC 20:5; [M+H]+	LPC	1229	1399	1123	1297	489	583	1460	1116	526	952	1624	470	301	1644	1139	2191	900	573	1056	702	1340	645	1118	814	1047	731	430	464	667	8	1676	1016	712	1097	401	713	318	1141	826	5789	131	1685	560	804	3128	1361	3381	414
X233_LPC 20:4 (1); [M+H]+	LPC	31337	9184	8205	12889	13334	8155	21053	33440	28302	15285	12507	15420	7909	61935	11670	32027	7226	33060	8093	21036	7754	13835	35881	11997	17929	27449	23978	22755	25352	23928	14556	8393	10127	26032	12637	28629	13849	21322	14916	58823	11455	39289	19517	19502	29267	15219	26657	28417
X234_LPC 20:4 (2); [M+H]+	LPC	31967	3687	2843	24149	9591	9802	30220	12933	15366	20266	26516	11235	7225	66547	10602	63052	11512	12688	3227	6285	11387	6334	40557	13612	10509	22933	13192	17219	26853	10596	36299	6304	9621	7957	13149	20644	10869	18237	5934	16391	4893	54423	19121	13561	17116	20577	56254	14592
X235_LPC 20:3 (1); [M+H]+	LPC	5844	1439	1497	3799	1805	2051	4109	3216	3092	2563	4566	2944	1393	8190	2915	7723	2071	3551	1887	3343	1686	2458	4615	4276	4384	2875	4983	3024	6088	2726	2658	1642	1925	3565	1786	3201	4205	5585	2753	6465	1089	6088	2890	3435	3461	3034	5136	5044
X236_LPC 20:3 (2); [M+H]+	LPC	6505	427	324	5545	926	1301	5675	1575	2455	1563	10604	1763	1211	8783	1421	10301	2129	1049	902	589	3706	972	6987	3190	1566	3146	2272	1653	2854	1892	4611	904	1972	1485	1685	1537	1315	2627	970	2332	511	10599	2793	1232	2194	2404	10627	1636
X237_LPC 20:2; [M+H]+	LPC	1479	184	159	953	1418	434	1833	890	1759	721	1582	976	488	1553	638	2554	581	937	433	775	502	920	2237	1069	615	4518	1761	1114	1128	1452	1218	393	1135	820	1047	1246	837	870	505	584	250	1788	725	434	1661	814	2347	283
X238_LPC 20:1; [M+H]+	LPC	2339	827	518	1085	2688	691	3098	1655	3458	1636	1666	1698	934	3300	1091	4038	1014	1974	774	1621	672	1677	4172	1641	1141	6058	2265	2242	1711	4013	1548	719	2102	1739	1596	2162	1268	1477	947	2162	596	2707	1311	841	4492	1234	2228	609
X239_LPC 22:6; [M+H]+	LPC	6513	1333	432	8481	1754	2686	13793	4396	3832	2876	5164	2165	2415	18727	3414	14714	4505	3310	1631	466	6331	1812	17574	3762	2121	3621	1952	3071	3910	2927	6511	2929	2802	1688	4007	5565	2028	4340	1546	6189	916	11665	3621	1405	6432	6636	15708	2497
X240_LPC 22:5; [M+H]+	LPC	1747	398	11	662	662	474	1452	2489	2320	227	1505	563	10	2277	650	1856	248	1219	200	735	279	489	1768	1029	1264	1973	801	998	1964	924	958	405	647	554	584	1460	972	1639	760	3595	794	1146	783	746	1508	786	2210	1463
X241_LPC 16:0e; [M+H]+	LPC	6653	5558	4131	4978	6157	6165	9071	4629	6138	3421	4446	3024	3249	10362	2744	6922	3450	8352	3951	5018	3672	4776	8630	6860	6284	6936	5704	6185	4257	12893	5968	3379	5878	5466	6063	9160	4899	5354	4388	5899	2804	8783	3932	2048	6774	6525	8861	9842
X242_LPC 16:1e; [M+H]+	LPC	21101	21112	15393	22331	17220	20427	39285	34352	24657	16364	11119	9011	8333	32917	10056	10064	7656	50952	15884	16686	8530	17716	23783	26031	24781	27552	22529	26135	13373	64056	16735	9815	24561	18228	18019	46076	15692	15048	17337	182528	10639	21199	16646	6937	18404	33533	26896	62209
X243_LPC 18:0e; [M+H]+	LPC	1623	1589	1206	1248	2016	1472	2130	1283	1791	1022	1114	1014	956	3075	709	2182	1123	1692	1110	1555	1041	1606	2371	1639	1855	2922	1614	2433	1224	2619	1304	1110	1454	1529	2162	2200	1489	1602	1630	1405	1203	2293	1209	571	2015	1950	2422	2235
X244_LPC 18:1e (1); [M+H]+	LPC	6182	3316	1895	4681	4479	3192	11822	3487	7243	2607	2659	2869	2776	9427	2257	6297	1425	5786	2906	3033	2390	4133	13520	4030	4275	10753	5111	6521	3624	13785	4768	2490	6856	3166	5551	8328	3638	3315	3155	3452	1185	7449	2930	1173	5370	4836	8402	4318
X245_LPC 18:1e (2); [M+H]+	LPC	1971	2826	1428	2443	2305	2381	3138	2460	4250	1589	868	1091	1159	4468	1334	1398	1468	4370	1686	2413	796	2555	2007	2000	2852	3722	1882	2669	1677	3796	1610	1487	2688	2298	1994	4026	1880	2072	2591	15034	1447	1892	1617	1313	1552	3657	2593	7260
X246_LPC 18:2e; [M+H]+	LPC	3811	2906	1295	5511	2589	2800	8167	5714	10050	3757	1681	1824	1666	6721	2254	1762	1253	7900	2424	2818	1170	3121	6320	2373	3248	7194	3716	4983	2606	8711	2506	1691	5531	2853	3431	8413	3204	3007	2458	26299	1441	3799	2871	1144	3550	5492	5139	5917
X247_LPC 18:4e; [M+H]+	LPC	1394	1395	991	1466	1217	1419	2954	2153	1418	1107	673	596	581	1764	724	621	495	3478	941	1061	424	1443	1426	1990	2083	1842	1334	1709	702	4292	982	722	1579	1127	1225	2945	1072	1093	1052	11905	605	1273	1104	515	1307	2509	2002	4548
X248_LPC 24:0e; [M+H]+	LPC	1890	1804	696	1527	1925	1058	3500	2023	2348	1949	2158	2719	1059	7949	1458	7424	1290	2682	1219	2056	1112	1081	4527	1973	1147	2572	2245	3565	1881	4557	3273	1194	1732	2520	1735	2955	2473	1913	1170	2254	1668	4398	2202	1431	4384	2764	1704	1566
X249_LPC 24:1e; [M+H]+	LPC	2341	1293	515	1435	2664	1253	4266	2761	2766	1256	2174	1620	641	11383	774	6584	1686	1819	1408	2344	591	1344	5850	2255	1594	3291	1599	2813	1611	4560	3598	928	1133	2308	1327	3519	1689	1045	725	617	680	3917	2019	37	4359	3400	1424	742
X514_PE 32:1; PE 16:0-16:1; [M-H]-	PE	9568	2486	2462	4224	4644	2676	3988	9980	6250	14922	8323	12712	5167	5882	52558	25802	39430	13918	3573	10746	3226	4521	7323	8144	3384	3060	4009	4615	18926	5103	14284	3368	7089	6443	4903	5935	11345	19264	1991	6638	4287	23191	12193	12588	13262	4535	4289	3268
X515_PE 34:1; PE 16:0-18:1; [M-H]-	PE	80582	40397	34523	34543	62273	39113	47830	72451	61988	86646	71448	85914	57513	61201	174864	139109	173597	79753	40042	85888	38071	62618	60409	68869	56517	67229	62818	61522	119835	59912	79092	46297	79521	63081	47931	68873	91494	122091	43416	57711	69952	118152	110431	92476	86188	56343	54235	39551
X516_PE 34:2; PE 16:0-18:2; [M-H]-	PE	52589	19312	25354	28640	43268	30768	30285	66070	48729	59906	59143	39744	40728	44987	135339	104345	129614	64233	27078	46542	33642	40926	33016	57663	37848	41659	57231	38367	75054	35649	62276	39249	54527	56221	29890	45798	56161	65887	32116	50253	40201	64613	66671	65896	59908	57092	45775	20203
X517_PE 34:3 (1); PE 16:1-18:2; [M-H]-	PE	1647	5	292	157	432	182	5	2324	924	2493	1893	933	585	1042	4450	2316	3278	3203	545	1489	220	5	1043	1254	5	3665	943	711	1868	689	1768	351	941	1478	395	929	1417	2055	272	975	46	1861	2122	1354	2614	557	573	169
X518_PE 34:3 (2); PE 16:0-18:3; [M-H]-	PE	2431	1147	1008	881	2122	1492	1030	3871	2179	2671	3196	1847	1966	1702	14671	5858	10634	3100	1523	2606	1211	2011	1578	2981	1778	1199	1528	1125	5405	1277	3019	1945	4399	2218	1472	1055	2023	4099	1069	1812	1595	3148	3405	3853	2617	2630	2050	378
X519_PE 36:1; PE 18:0-18:1; [M-H]-	PE	94773	44501	36043	45216	71465	39473	74082	72792	84049	70015	39478	84677	65288	89647	94203	114731	80970	83612	47266	99695	44365	80445	84059	79776	78412	101149	101780	87944	86118	74138	72107	63444	103948	75342	91191	76418	95598	98927	59864	68730	92186	106630	118662	109972	113697	100100	95629	54294
X520_PE 36:2; PE 18:1-18:1; [M-H]-	PE	94528	50274	65737	66320	92315	61141	63677	120490	117256	89203	62276	69251	82752	89065	105553	114140	93877	97584	60759	88005	66362	89388	67908	116403	103595	85147	121990	88931	87196	77437	84066	92499	106158	105876	79940	87935	93204	82711	79439	140560	97153	82941	108579	133499	101693	127936	85607	61935
X521_PE 36:3; PE 18:1-18:2; [M-H]-	PE	38507	12766	16595	14648	27356	15972	21245	47040	38853	41381	35288	26740	33597	33484	62093	66056	44258	45534	17470	34220	17309	22356	25542	32420	20497	22503	40385	26058	39221	21335	36934	19394	36047	37766	20486	34142	34741	35045	20430	31413	28245	33535	49432	39746	44212	41881	33947	9742
X522_PE 36:4 (1); PE 18:2-18:2; [M-H]-	PE	2005	257	558	287	1610	942	175	2750	2460	1344	2245	1045	1654	400	8636	4935	4798	1264	522	2041	743	1006	767	1955	763	800	2698	1176	1252	387	2975	846	1568	2012	845	1136	1479	1697	873	1914	1539	947	2677	2627	1173	3404	2067	16
X523_PE 36:4 (2); PE 16:0-20:4; [M-H]-	PE	74745	30486	30988	30674	39557	32107	39870	87206	75798	64173	48801	55520	33969	64167	93573	116230	89842	87801	24387	42649	33086	58813	45691	69781	50348	50091	49401	48332	85902	46961	75847	39287	46498	57774	35755	56005	64430	100204	35311	186046	29274	94206	72466	65418	62527	39221	43101	54856
X524_PE 36:5 (1); PE 16:1-20:4; [M-H]-	PE	1221	202	137	232	13	13	373	1845	1060	1844	1162	1067	503	1069	2773	2206	1494	2311	15	730	17	452	1165	1195	17	162	516	586	1186	864	1437	14	226	1628	472	672	1080	3093	284	1980	14	2378	1627	1415	1909	209	408	16
X525_PE 36:5 (2); PE 16:0-20:5; [M-H]-	PE	2780	2008	1950	1210	1092	2475	2183	4842	3003	2903	2897	2674	1848	2723	11131	5741	12800	6779	2918	1474	2854	4730	2493	6146	3256	1067	1170	1226	5838	4117	3759	4372	2452	3018	1566	2061	2832	6597	2596	15435	898	3702	2790	3708	8947	3234	2087	1529
X526_PE 38:1; PE 18:0-20:1; [M-H]-	PE	1935	1016	645	939	1782	657	2123	1929	1791	1144	628	1939	2281	2042	1815	2162	761	872	1216	2308	1239	1898	1886	1178	1988	2837	2844	1975	1699	2432	634	1845	2220	1485	2810	1470	2550	1741	1531	1981	1490	2348	1867	2043	4171	2525	2368	2014
X527_PE 38:2; PE 18:1-20:1; [M-H]-	PE	5036	2613	1528	2514	4266	2079	4671	4094	5105	4079	1851	6228	4564	5117	4458	8477	3133	5090	2656	5244	2416	3972	5043	4445	3686	5653	6108	5960	5365	5730	2952	2761	5465	4427	4854	5593	5783	4741	2810	3803	3096	5775	5685	4396	7907	4141	5144	1653
X528_PE 38:3; PE 18:0-20:3; [M-H]-	PE	19725	4862	5380	8692	11078	8017	13575	12806	17951	12933	9804	18697	11458	14338	17830	35074	14202	14228	8959	13765	10333	17271	12769	18546	20164	14245	19494	14448	20991	13113	15788	9384	12121	15005	12078	11561	22995	19762	8640	24211	8459	26303	19606	22099	11796	12700	18438	15834
X529_PE 38:4 (1); PE 18:1-20:3; [M-H]-	PE	4000	786	849	1388	2010	1267	1864	2983	2988	3960	3596	4892	2390	2867	8624	16149	4870	3792	1938	2619	1668	2373	2075	3813	3364	2334	4653	2861	5621	2616	4977	1621	2912	3596	1943	2636	4719	4374	2280	3188	1837	7348	4078	3536	2817	2274	3303	1947
X530_PE 38:4 (2); PE 16:0-22:4; [M-H]-	PE	4945	1981	898	2719	3743	1486	4700	3529	3935	3582	6665	4978	1986	4307	6888	12093	5148	3891	1852	2902	2143	4555	4346	3807	7051	8204	3721	3856	7058	3284	5170	3039	4139	4241	2704	3774	5253	11066	1829	3059	3514	9493	5620	5121	3557	3551	6017	3774
X531_PE 38:4 (3); PE 18:0-20:4; [M-H]-	PE	270117	97396	117112	102420	162345	101632	156447	586355	520385	200960	91831	186684	133527	252690	268514	298884	154905	406628	88913	165107	107590	210756	169766	214583	208249	242468	212618	209822	200765	180965	188343	128056	165642	196257	186292	194884	185098	220351	136260	1414229	111018	260667	277412	213794	190436	164389	181718	258674
X532_PE 38:5 (1); PE 18:1-20:4; [M-H]-	PE	41352	18329	14043	13869	23851	14608	26122	61781	50782	38919	25969	37789	27408	39180	43432	85867	27632	47146	13861	24778	15611	29082	35368	32552	22876	33874	35447	34151	39434	28961	38485	17934	24194	34043	24680	34882	34057	45861	19454	79513	15161	57564	43190	31354	41565	21526	28102	19567
X533_PE 38:5 (2); PE 16:0-22:5; [M-H]-	PE	9839	7413	8227	7761	6429	8690	7454	23472	19136	11090	7118	9697	7608	12472	17232	14936	17745	21648	11371	6790	10765	18121	9148	19488	15057	5634	6058	6793	12545	14507	9472	15659	10896	11858	8574	7780	8924	15679	11466	87742	5368	10422	12284	14619	23442	14143	8205	8647
X534_PE 38:6 (1); PE 18:2-20:4; [M-H]-	PE	2617	1320	721	1150	2379	1049	1714	3442	2426	2155	2364	2069	1940	2693	4656	5316	3098	3474	1291	1714	1530	2301	2115	3138	1936	1876	2501	2177	2834	2325	2590	1633	1836	2573	1560	2202	2126	3231	1723	7226	1786	2564	2974	3111	5311	2314	3020	1348
X535_PE 38:6 (2); PE 16:0-22:6; [M-H]-	PE	9365	9566	3375	7149	8994	5414	9423	32762	30624	3528	8770	12546	10072	11939	10574	32672	15528	14078	4992	4577	9822	17781	13653	16314	12113	11297	8533	7600	15557	10546	10537	9705	10951	8707	11437	9844	12000	13992	7075	65395	4089	18526	11330	6460	16972	7770	7400	6654
X536_PE 40:4; PE 18:0-22:4; [M-H]-	PE	17469	3455	3218	4337	11207	3152	11760	9765	11505	5925	4388	11756	5592	15718	8080	21900	4902	8979	3073	9744	3858	12361	10667	10936	12951	19459	14780	14078	13048	11431	9014	5000	7656	10217	9207	10910	11197	16724	4523	11450	6641	22690	12918	8939	11848	9076	17356	8532
X537_PE 40:5 (1); PE 18:0-22:5; [M-H]-	PE	11835	5185	4834	4170	9473	4905	9074	25688	22066	8034	4781	12183	7932	9344	9768	21078	6668	14975	4815	8289	6224	11620	10691	9754	10398	14539	11263	12536	12609	10708	9008	6783	9686	8550	10526	10177	12336	11236	7411	35110	5920	14770	11018	8465	10296	8343	9766	9168
X538_PE 40:5 (2); PE 18:0-22:5; [M-H]-	PE	3387	439	810	1202	2329	645	2026	10574	8548	2205	1082	3317	1588	2754	4535	7493	1615	5891	610	2379	1185	2955	1989	5613	1964	2828	3479	2834	3611	2307	2600	1283	1534	2370	3779	1717	4398	3600	1646	18101	1329	6097	5829	3559	1701	663	2874	3234
X539_PE 40:6 (1); PE 18:1-22:5; [M-H]-	PE	2599	1012	768	287	1879	983	1652	5487	5120	1530	1651	3351	1471	2183	2915	6955	1794	4719	590	1561	1169	1854	3178	1425	943	2787	2324	2589	3823	1923	2826	932	2145	2639	859	2079	2873	3100	1146	6558	1357	4030	3254	1445	1922	1676	2109	1695
X540_PE 40:6 (2); PE 18:0-22:6; [M-H]-	PE	11269	8181	5515	6900	10869	5524	13683	155604	120671	6920	3738	13358	11479	15809	14368	27240	8713	40453	6220	7631	11298	21689	14893	16318	18354	17142	12742	12923	14626	16582	10182	11706	13155	9635	24277	11491	12370	12560	10960	341755	5972	16640	19219	9078	18750	11885	11258	19001
X541_PE 40:7; PE 18:1-22:6; [M-H]-	PE	3529	3425	1301	1671	3856	1976	5133	23229	15486	2393	2516	7709	4796	5676	4141	16310	2403	8230	2530	2644	3431	7713	7884	5690	5267	5029	5016	4036	5968	5242	4827	3682	4358	4056	5440	5124	5036	4834	2747	37252	1995	8833	5872	2673	7446	3077	3376	2884
X542_PE 32:2e; PE 16:1e/16:1; [M-H]-	PE	12547	6266	4229	8953	6559	7181	7232	15284	8031	46529	28517	16728	7786	5763	57836	22936	41834	45095	9583	18208	7464	8611	10770	18560	7870	4953	8237	9152	27260	12293	25948	4424	14589	16353	8370	12802	21217	25907	3681	13459	7117	35492	21636	15721	16328	10105	5822	4635
X543_PE 34:2e; PE 16:1e/18:1; [M-H]-	PE	143174	94126	82354	89954	104607	97867	128321	144787	117061	253122	145139	155467	106210	125682	303810	192735	281817	225615	100559	158591	97293	132709	107355	150293	184688	231857	179768	126511	219399	145108	167350	93097	213755	133213	140224	135561	191530	342638	94812	124666	149277	247131	259105	180370	146740	169055	123905	69231
X544_PE 34:3e; PE 16:1e/18:2; [M-H]-	PE	171814	97728	189765	112184	168073	217092	128317	227241	117153	245015	226922	142073	159136	129696	122664	78976	187012	349550	172873	135963	230955	223460	83698	234020	142693	115001	259503	158374	204358	164767	170183	155522	285700	202976	195308	135644	210816	164160	160743	183104	200856	146994	173054	192424	213642	354941	128615	41001
X545_PE 34:4e; PE 16:1e/18:3; [M-H]-	PE	5138	4702	6331	3213	6638	7796	4267	8688	4951	13241	10868	6264	4470	4833	14615	5829	17122	15120	9015	6240	5285	6266	3927	8226	5479	2312	7191	4364	11684	5841	8841	4361	15447	8016	5555	4290	6271	9094	4377	5606	7200	7544	8669	9551	7598	14553	4984	798
X546_PE 35:2e (1); PE 17:1e/18:1; [M-H]-	PE	3356	2321	1619	3190	1964	1876	3229	2399	3837	7106	4475	6199	3165	3294	8083	4495	4846	9323	2415	2743	3603	1828	3728	3986	3814	6882	4871	4800	6790	4238	2269	2906	5680	2803	5005	3961	3314	7065	3766	4786	3511	5442	5535	5843	7259	4014	4405	1479
X547_PE 35:2e (2); PE 17:1e/18:1; [M-H]-	PE	3091	3019	2350	3233	3234	3266	3686	3374	3896	7080	4955	4959	3396	3515	9953	3812	6722	6377	2994	4266	3339	4058	2374	3585	6327	7323	6164	4591	6758	3838	4200	4207	7123	4649	4789	4666	4732	9184	3944	3499	7180	5603	7064	8086	5746	5712	3871	3233
X548_PE 35:3e; PE 17:1e/18:2; [M-H]-	PE	5034	5114	6675	6209	6723	7802	5343	8880	5603	8660	9494	5983	7366	5930	4732	2379	4907	11266	6259	4507	9053	8911	2766	7197	7051	7444	12413	8224	8725	6263	5857	8844	14142	9767	9339	6814	7293	6836	8756	6325	12243	4397	6343	11753	9569	13928	5682	2247
X549_PE 36:2e; PE 18:1e/18:1; [M-H]-	PE	50022	60174	31133	46233	46368	51325	53778	54817	46402	121185	56620	58614	49185	58624	144122	63514	141455	67218	42927	74375	37146	68772	33578	46909	82184	88296	87906	74658	96477	61643	60530	49418	102457	69244	66486	69207	77391	128257	61294	36469	91402	84073	123659	130156	62113	83876	56072	48472
X550_PE 36:3e; PE 18:1e/18:2; [M-H]-	PE	118995	106163	113344	100681	139199	177128	95418	160766	101438	217989	160004	104061	117428	125055	114461	65438	155681	167264	129549	127065	138901	206957	47960	126793	147243	123183	205207	159454	179601	109470	125668	140914	269536	229445	133527	134277	154982	175544	169224	111379	229742	103944	180810	273375	140920	269300	105722	54730
X551_PE 36:4e (1); PE 18:2e/18:2; [M-H]-	PE	52473	31103	43915	42257	42950	49571	40235	72109	44378	82839	63055	48824	46036	43471	34620	27657	54107	90685	48784	44796	59052	60823	29654	40270	38651	41972	79810	56856	68759	45533	45466	44198	90588	66787	52335	53223	73616	57982	43193	50655	63902	54759	59365	56322	53209	83909	39082	11875
X552_PE 36:4e (2); PE 16:1e/20:3; [M-H]-	PE	38973	20990	30027	29897	26626	30683	33380	32002	23531	54664	41727	35762	25367	29902	32903	31805	37704	61631	35826	28950	35459	38137	22950	63745	50803	26971	54699	38212	50635	34482	43307	32087	51699	47873	36123	32174	58039	49447	38650	54413	38320	43387	47271	56079	37008	48777	28091	24202
X553_PE 36:5e; PE 16:1e/20:4; [M-H]-	PE	452015	235043	266039	230220	255263	180056	422885	561117	384970	303260	197304	307742	266410	467527	269538	348120	157192	526158	252723	329654	211428	341742	409990	511900	452484	468368	454714	370470	353666	432115	317465	274476	332267	369821	382402	400290	354310	360173	291718	1179457	244304	478445	471368	371748	471891	359205	440063	422303
X554_PE 36:6e; PE 16:1e/20:5; [M-H]-	PE	14201	23328	22986	16281	10515	16489	25366	33450	15555	16027	13463	15065	17736	19998	19071	14902	18005	39047	37799	14179	20535	31853	27910	50973	35912	13137	13045	11182	20133	40866	15066	39692	20560	21574	21259	15494	17445	23252	25380	140651	8627	15571	22466	21174	74267	34471	22810	16149
X555_PE 37:5e (1); PE 17:1e/20:4; [M-H]-	PE	13690	6154	5487	9448	7294	4367	11610	11618	19558	10667	8964	18305	9561	18986	9280	10659	3908	21485	8107	7773	9577	8602	18286	15029	12861	22725	14676	16987	15154	14307	6449	11740	10444	9940	14941	10976	6993	12855	11273	34982	6997	15470	13219	15534	25348	10178	17366	8635
X556_PE 37:5e (2); PE 17:1e/20:4; [M-H]-	PE	14388	10662	8710	9616	9358	6661	17826	15875	23820	9813	6708	12579	10215	19356	10859	9559	4189	17649	8375	11396	9405	12516	12581	13198	19547	25039	18968	16179	14538	16057	9684	12159	13451	15100	15395	15864	9690	13790	13066	51090	11332	14725	14181	15695	18572	13629	17810	23472
X557_PE 38:2e; PE 20:1e/18:1; [M-H]-	PE	1779	3187	902	1737	1670	1196	2747	1976	2659	3220	1555	1938	2034	2983	3600	2267	2358	1857	1826	2526	1515	3212	2275	1473	3730	4533	4002	3228	2644	4360	1501	1967	2525	1799	3166	1938	2526	3374	2186	1651	2695	3636	3614	3413	3840	3127	2434	3852
X558_PE 38:4e; PE 18:1e/20:3; [M-H]-	PE	19093	13283	12781	17284	12553	15463	18979	12003	11476	24518	16327	16807	11113	18996	12985	16638	16206	18045	15437	18157	12942	21408	8983	25394	35149	16205	29231	25187	22201	17220	19447	16779	22040	31468	17743	19093	30424	29918	22577	22898	19173	20693	29159	43808	16332	22444	17238	25678
X559_PE 38:5e (1); PE 18:2e/20:3; [M-H]-	PE	11751	5970	6756	8799	5124	6131	10265	8253	7298	15462	11228	11215	5836	8831	7001	11053	7991	14847	8855	8659	7545	9028	8180	10675	12626	8501	15052	11635	13460	10543	9702	7171	11544	11893	9918	11228	20334	15171	8110	15254	8993	15884	14231	11619	9259	8634	9722	7427
X560_PE 38:5e (2); PE 16:1e/22:4; [M-H]-	PE	68018	19944	15551	21759	38611	15307	61907	36286	48130	37913	30901	42569	26441	83249	39940	76879	26549	48179	20308	45261	19049	39345	47024	51551	46194	83682	61144	46829	53676	59177	39164	24921	35519	47358	41042	44436	40624	59658	27072	40813	28373	100040	60138	46290	57199	37725	83033	39182
X561_PE 38:5e (3); PE 18:1e/20:4; [M-H]-	PE	278607	225339	162773	199396	202704	152239	301111	372260	445046	184544	116009	176233	193171	410866	182608	171496	98922	255851	169611	256489	130523	261184	206556	251097	402950	431717	328346	320910	230870	286016	162911	232581	259347	313430	294716	326718	218800	277472	272161	788222	228342	280005	330539	334379	299136	295209	353175	446354
X562_PE 38:6e (1); PE 18:2e/20:4; [M-H]-	PE	216590	103251	91944	122083	105508	71033	208783	337271	377580	152210	85798	171801	121652	240303	156121	173342	68406	290937	113288	180033	74906	156070	226514	166625	194233	255789	218808	196882	175066	213689	139575	121927	178062	183609	184711	219363	185657	202617	117245	588204	114905	285692	242293	153248	206041	158890	228101	150251
X563_PE 38:6e (2); PE 16:1e/22:5; [M-H]-	PE	13639	22439	15489	16281	9381	14646	17708	27090	29612	17703	11137	13176	14355	21445	14922	17248	13094	19518	27116	12829	15741	22503	18993	27613	32824	16863	15088	13764	17532	25291	11558	27033	16975	23676	17319	14302	12055	21920	23496	85699	10039	18165	20628	23993	35589	21480	16547	19698
X564_PE 38:7e (1); PE 18:2e/20:5; [M-H]-	PE	7532	9593	7506	8522	3950	5412	10734	21361	18361	8721	5694	9096	7976	12435	8597	6836	5621	18961	16214	7569	7483	13140	13748	13461	14052	9249	8498	7146	9172	17667	6483	14945	10637	11236	9059	9601	9554	11148	10059	73410	5408	9998	11381	9093	26335	11409	11785	5766
X565_PE 38:7e (2); PE 16:1e/22:6; [M-H]-	PE	48641	31848	20695	25238	35191	21929	73129	113539	82916	27528	17082	51827	51796	69979	39264	92039	22131	67979	35235	25507	46558	84976	82079	80063	76941	77355	51533	38070	55430	77623	35725	45202	50036	34024	71990	47552	42777	47943	42668	288724	19995	71473	53586	32432	89035	54886	52246	41050
X566_PE 40:5e (1); PE 18:1e/22:4; [M-H]-	PE	22008	10907	5168	7066	15074	5894	20413	14421	20922	9294	9604	12367	11114	35075	11652	20393	7633	10699	6677	15790	5519	16708	15229	16266	19966	43056	23341	25412	17542	22693	10689	12573	14629	16487	18944	14148	13393	26503	13584	12182	15099	31023	19494	17262	20215	19810	32862	17063
X567_PE 40:5e (2); PE 20:1e/20:4; [M-H]-	PE	6557	3739	2034	2642	3787	2489	4211	5783	6929	4680	2480	4655	2993	7468	3267	6801	2535	4913	2886	5222	2608	4413	5775	4346	5044	8082	5681	6332	4951	5491	3959	2627	3540	5099	4860	5619	3204	7161	4184	9881	3157	8241	6311	6489	8251	6069	7399	5221
X568_PE 40:6e (1); PE 18:2e/22:4; [M-H]-	PE	12647	4438	2538	3975	7079	3499	15387	11744	13287	8167	5537	10651	6504	20233	7524	17424	4428	10746	4520	8595	3764	9908	14794	9973	10585	16691	12784	11216	10045	12132	7838	5111	10604	9386	9842	11249	9830	12463	5603	13386	4863	22656	10557	7770	12096	8911	19594	5201
X569_PE 40:6e (2); PE 18:1e/22:5; [M-H]-	PE	28136	18603	11084	13432	22669	14029	25346	33617	48556	17881	15418	19439	19661	29821	17559	30386	11427	23295	13690	20678	13109	28348	24761	23851	31435	49052	28675	32410	27422	30718	17195	19920	24952	24504	28861	24294	20550	28018	26048	52228	22502	29401	25906	25317	29514	27557	32960	27062
X570_PE 40:6e (3); PE 18:1e/22:5; [M-H]-	PE	3226	1448	1481	1890	2048	1427	2588	2593	4251	2351	2247	2684	2022	4318	3017	4824	1427	2851	1650	2520	1716	2549	2398	4962	3077	4556	3942	3677	3776	2857	2525	1687	2330	3209	4540	1940	4287	3478	2495	5099	2064	5137	4430	3655	2958	2838	3633	2914
X571_PE 40:7e (1); PE 18:2e/22:5; [M-H]-	PE	9696	5301	3662	4629	5922	4054	10613	17320	23841	7490	5421	12023	7304	10977	9184	15130	4431	16507	5502	7705	4031	9415	13502	7589	9215	16005	11027	10646	12767	12350	8376	6172	10909	8841	10011	11045	10496	11436	7311	29127	7024	14312	10945	6037	10565	8420	12461	6051
X572_PE 40:7e (2); PE 18:1e/22:6; [M-H]-	PE	2192	527	238	882	898	307	1616	2014	2758	1370	965	2015	1034	1828	1960	3317	308	2865	823	1194	723	989	1803	3019	1569	1919	1976	1530	2199	1348	1670	577	1192	1301	1822	690	2270	2175	1222	3857	848	3509	1798	1250	1588	487	1947	1275
X573_PE 40:7e (3); PE 18:1e/22:6; [M-H]-	PE	22144	24761	11886	16038	21366	15968	32952	61120	77300	9335	9222	20771	28701	38408	19751	32260	9816	26030	18028	13343	22852	43100	35477	31991	49994	46319	27166	25589	23000	40193	13669	30484	28605	20166	44302	25866	19659	24660	32705	161194	15801	27392	24683	17261	43041	39271	27084	29240
X574_PE 40:8e; PE 18:2e/22:6; [M-H]-	PE	12273	9252	4799	7668	8233	5641	21336	50410	60490	7503	4470	15574	15139	20928	13253	23728	4975	23522	11103	8447	10771	23507	27299	17036	18479	19086	13811	11513	15654	20752	9993	12108	17184	9673	21679	16832	13645	12921	11218	108682	5620	23027	16125	6740	22453	14620	15467	8842
X575_PE 42:6e; PE 22:2e/20:4; [M-H]-	PE	2694	1225	770	564	1862	886	1628	2878	3020	1813	1182	1868	904	3159	1207	3871	685	2112	1224	1978	1076	1855	3500	1643	1681	2850	2216	2667	1911	2153	2931	1222	1508	1943	2340	1767	1803	2711	972	3307	596	4171	1973	1701	3824	2365	3919	1084
X250_LPE 16:0; [M+H]+	LPE	7644	1618	1959	3177	5407	2743	8760	7565	13486	5621	4275	4604	2454	8295	12585	16092	10250	9497	2539	4162	2227	4394	9174	7318	5162	15883	5528	5210	11265	17126	6633	2685	10143	6391	4507	7809	5507	8497	4742	7780	2477	12386	5395	4041	13894	4544	5701	2746
X251_LPE 18:0; [M+H]+	LPE	14797	4583	3825	5858	14238	6270	20149	17438	55886	9560	5521	9890	4677	17902	15053	20525	8256	18472	5154	10983	3659	11943	22746	18645	15284	48361	19010	15839	17347	42530	12081	7020	26888	15901	14468	18169	12877	12862	13351	31280	7521	21186	12025	12412	32318	12656	16624	8593
X252_LPE 18:1 (1); [M+H]+	LPE	4301	2623	2095	2532	2919	2247	2414	3504	2847	3958	2135	2291	2120	3511	5088	4688	4167	2928	1886	3906	1474	2626	3106	3274	5375	5225	8625	3180	8029	2666	2389	1507	2710	2742	2202	3354	2966	3500	2048	3009	2467	3475	3947	3177	3172	3303	3053	1568
X253_LPE 18:1 (2); [M+H]+	LPE	7811	2105	1202	2914	8351	1957	13722	10186	24658	4494	4899	6814	3567	9210	9278	17802	3803	6788	2286	4205	1749	5939	16387	6390	5164	28271	10411	6647	10063	19218	4595	2099	18221	8360	7805	9184	5275	5015	5102	5107	2504	11320	5051	3206	18653	4854	7707	1851
X254_LPE 18:2 (1); [M+H]+	LPE	5795	2963	4104	3394	4112	4714	3018	6489	3187	5213	4937	2337	2860	4181	3184	2987	3578	3738	3017	3761	3985	5022	3690	4027	5825	4471	14743	4334	7336	2354	2364	2764	3355	4236	2504	3026	3706	2311	2383	3200	3284	2416	3538	3090	3676	5113	3323	1083
X255_LPE 18:2 (2); [M+H]+	LPE	4095	790	591	3130	2187	1268	2500	2497	3663	2029	5818	1386	1794	3513	2051	3752	1480	1521	922	1108	1747	1162	5624	3824	2808	3662	4480	1764	3237	1690	3217	999	3604	1877	1814	1876	1587	1456	1509	2162	1335	2853	2413	1430	2457	3033	3697	987
X256_LPE 20:4; [M+H]+	LPE	10626	5490	5124	5863	5284	4384	7549	12687	10781	5501	3496	5003	4258	9777	4742	7048	2782	6757	4000	6497	3638	7847	12188	8062	15670	11104	22033	9029	10904	5641	4051	4233	3728	6881	5135	7171	5514	5270	4260	16635	3196	6797	7028	4866	6910	4329	5719	6003
X257_LPE 22:4; [M+H]+	LPE	1772	567	456	578	647	459	1249	922	851	857	961	706	544	1539	724	1346	495	751	557	898	753	1165	1365	1327	1811	1962	2603	1259	1360	884	502	563	918	850	706	1000	659	781	730	1025	624	1310	785	712	1110	830	1087	961
X258_LPE 22:6; [M+H]+	LPE	949	879	376	1675	568	453	2690	2682	2708	153	964	656	742	1491	637	2387	267	800	474	354	913	1557	3615	1819	2237	1522	2271	750	1243	821	282	609	576	515	928	764	324	420	632	3946	134	1710	706	305	1344	501	2198	674
X511_LPE 16:1e; [M-H]-	LPE	8300	4490	5147	4942	5665	4479	10892	7349	9991	5214	3314	4004	3677	10056	4401	5949	3477	12521	6244	5338	3056	6732	8940	9567	6912	22098	7199	6862	6800	20120	6352	4594	11542	6211	7962	9136	8198	5339	5919	13362	4592	9074	5389	3017	12668	8192	8258	5122
X512_LPE 18:1e; [M-H]-	LPE	3519	4372	2802	3298	3777	3283	7124	3850	9105	3304	1651	2297	2046	8135	2779	3609	2574	5899	3616	4603	1470	4454	3967	5256	6360	17913	4865	6030	4801	11555	3782	3446	8034	5380	5809	6425	4710	4011	4754	7659	4228	4102	3826	4447	6857	5830	7108	5989
X513_LPE 18:2e; [M-H]-	LPE	4863	1734	1655	3049	3630	1919	13537	6097	17800	3009	2053	3587	2733	8549	2844	3054	1305	6218	3230	3310	1046	4911	11529	3300	3282	22118	5733	4790	4360	14564	2896	2027	11702	3580	6768	5225	3286	3478	2960	12258	2861	5456	3996	1574	9633	4694	6610	1695
X410_PS 32:1; [M+H]+	PS	7562	4107	3768	8252	3958	3393	12978	9684	5076	15730	11503	8948	4145	6980	35237	17386	14200	11251	5003	9221	4692	7141	11048	13443	6255	3294	2867	9454	9397	6504	7276	1906	4492	9856	5576	10066	7722	11954	2200	6382	3562	12342	4249	4866	13579	4006	4857	8274
X411_PS 34:2; [M+H]+	PS	57622	37183	48993	65735	45351	45220	112656	81864	44888	73930	86352	42218	51038	104353	125047	81321	76157	74061	48209	53155	44617	55075	65203	91836	57387	47013	58203	69056	55581	52463	48279	36214	57165	132284	45998	77454	55044	64087	41062	61285	36994	53806	26178	35968	126740	66759	63301	54630
X412_PS 36:1; PS 18:0-18:1; [M+H]+	PS	201051	119898	44103	109657	101268	44334	259708	85489	170325	188402	109233	191266	150231	322614	96910	229822	83239	176844	124382	183256	71937	202265	218208	223176	254193	363782	268114	228316	224683	250578	203552	157617	262956	202666	217465	199990	210305	292622	205787	130686	171500	371723	296888	223597	281909	255276	272132	98522
X413_PS 36:2; [M+H]+	PS	243216	221239	156563	221454	171504	143602	367458	658870	224568	186870	109382	142053	130604	335521	275894	130531	82731	531966	142999	220253	118648	226161	249476	307952	413522	282272	307459	289693	178769	342667	170156	202482	232715	316066	266759	355175	206563	189610	248413	943164	170703	267057	316534	209454	260735	298438	307256	654194
X414_PS 36:3; [M+H]+	PS	16118	14667	14092	23184	12605	16478	29142	18762	18539	20400	20321	14100	12603	23440	28088	17176	14968	21905	18154	9439	15838	26652	24921	41622	19243	13214	19134	14167	19576	16232	15201	18943	23061	29873	9955	24051	16103	24462	22771	4796	11047	18016	17438	26298	35108	34981	24470	20368
X415_PS 36:4; [M+H]+	PS	18221	8896	10454	14268	9771	9089	30864	13543	11897	13246	13561	11152	10092	25564	19782	27637	9626	10597	6716	8530	7875	15011	17296	17984	13604	13959	8275	16689	11489	12540	8939	6782	8251	18303	10713	16990	13440	14624	7495	11394	5489	15152	4663	7343	21065	9619	13896	30118
X416_PS 38:1; [M+H]+	PS	5565	1609	1377	1772	2065	1420	5448	4433	5094	3937	1921	4509	3013	6166	4361	3582	2820	3726	2321	4820	1859	3597	4103	3918	5479	10278	7495	4756	4571	7193	2609	3389	6926	4248	3915	3320	4250	8848	5623	7349	3224	9058	11812	6769	9008	6032	6928	3322
X417_PS 38:3; PS 18:0-20:3; [M+H]+	PS	35759	12600	9558	17693	18529	15196	34832	28859	31744	29120	18865	36623	19281	45431	31241	50437	18615	33331	17830	27070	19030	27586	28113	44779	48123	39457	49191	30206	33510	33426	32300	21838	27415	39417	24029	25229	39260	43837	32604	75284	19666	62401	41209	41962	29704	33811	40418	34298
X418_PS 38:4; [M+H]+	PS	61039	31629	19296	21150	35181	20471	65429	43574	61813	35656	46566	40057	29924	100123	29417	70012	18021	40450	17060	32278	22255	50268	60926	58196	52721	81372	59529	60943	42231	61656	40215	40968	46691	51922	40595	54019	33708	44538	45587	53698	24641	96759	44882	39343	58167	47829	57304	55896
X419_PS 38:5; [M+H]+	PS	17264	14038	7227	10411	13030	9531	24782	18429	24028	16378	23808	17492	13073	25416	22747	39486	16199	19441	8395	9586	11203	15183	22406	17529	11244	16483	10119	21577	20247	11629	12844	7107	11762	18214	11133	18494	12569	19889	8692	17263	7678	22984	7123	8165	22271	7510	15713	13196
X420_PS 38:6; [M+H]+	PS	1728	1587	1263	1454	1343	1429	3131	3312	1813	1655	1363	3146	2561	3223	3328	7196	4715	3452	1638	1067	2345	4442	3054	5645	4167	3323	2435	1514	4964	3410	2660	2963	4455	2399	3203	2440	3687	4826	2606	4799	1505	5287	2321	1546	4595	2543	2497	2290
X421_PS 40:1; [M+H]+	PS	2183	600	638	804	757	611	2013	2150	1977	2108	1339	1950	1017	2370	3195	2418	2201	1898	777	2334	802	1192	1641	1187	2386	4086	3139	1534	2243	2114	1287	1225	2181	1922	1496	1149	2006	3810	1900	4849	971	4595	4788	2809	2544	2282	2984	1661
X422_PS 40:2; [M+H]+	PS	9044	2741	1991	2030	2174	1802	11244	7369	7578	6501	3076	7646	3761	9138	5444	6441	3642	8084	3638	6168	3549	5948	8185	4572	6435	11740	8609	7298	7873	12820	4682	4429	7539	5631	3935	5447	5301	8822	3806	9659	2385	12572	11831	6316	12838	6656	9183	2878
X423_PS 40:4; PS 18:0-22:4; [M+H]+	PS	16858	3777	42	39	7479	1391	19863	12203	13963	3095	1801	11359	5741	33167	15614	24263	44	14273	39	5521	1349	14422	11065	25776	13850	27421	21295	17134	7079	22737	9850	4459	6886	14076	9003	16886	10962	18899	6121	11019	3077	50442	15781	17894	19679	17235	51775	14394
X424_PS 40:5; [M+H]+	PS	15271	7687	3097	3511	9106	4076	15082	20055	23054	7683	7974	15000	7706	20660	13254	22412	6042	18915	6064	7972	6485	16079	15340	16125	13575	20553	16573	12335	15723	16949	13263	5580	15358	10213	13604	12557	9793	16928	11588	22112	6967	28932	18496	12824	19585	11574	16270	15331
X425_PS 40:6; PS 18:0-22:6; [M+H]+	PS	20843	21324	11193	13283	16413	14690	33198	91673	89817	11938	10912	26214	23515	47216	18665	35320	13782	45191	15096	11762	23427	38927	35606	35737	35366	42777	22622	22714	25338	44396	20635	24062	33512	20997	40645	23373	23363	34472	32115	293609	10611	33055	29148	14867	47750	25626	22546	21491
X595_PI 32:1; PI 16:0-16:1; [M-H]-	PI	836	331	12	272	513	301	895	1388	1090	1504	898	1019	612	744	2953	2303	3166	2444	211	555	663	769	1098	2330	775	641	380	533	1692	848	947	707	1521	828	767	1437	1534	1111	524	4898	119	3175	1023	869	1622	14	536	574
X596_PI 34:1; PI 16:0-18:1; [M-H]-	PI	14381	7530	3511	5464	10443	7033	16281	23140	19812	9446	5465	13300	8732	17095	38761	28576	35005	23845	4779	8528	7825	9166	12460	21915	11890	12788	12126	12168	18110	12554	13404	10029	24152	8427	11856	17790	18321	11609	9199	54990	6048	29287	14648	12802	21571	9437	10184	7083
X597_PI 34:2; PI 16:0-18:2; [M-H]-	PI	6359	2583	1034	2843	4413	3242	4436	6123	5200	11032	6166	5474	4207	5031	17161	12948	17206	10086	2305	3521	3574	2422	4949	7196	3344	3726	5741	3461	10181	2718	7580	3557	9807	3914	2508	7861	7591	4802	2756	7797	2597	10619	6298	5834	7385	4812	5360	1659
X598_PI 36:1; PI 18:0-18:1; [M-H]-	PI	10446	4437	1712	3719	12025	5388	8780	10115	13591	7656	3251	7802	5460	13355	10376	16796	6473	16181	2861	9363	4002	4310	10666	11772	4674	8555	8496	10686	8245	8557	8683	11061	23445	5348	9272	16098	10887	4605	9039	27447	7549	10402	11681	15421	12575	6745	8122	4989
X599_PI 36:3; PI 18:1-18:2; [M-H]-	PI	14003	6346	3339	6316	10668	7372	9709	13688	12549	18130	13262	11374	9089	10619	17918	17914	12852	19267	4959	8839	5134	4341	8877	11928	6775	6535	13885	8641	17201	5466	11331	8062	25876	9837	6115	26708	13865	5961	7059	17499	6053	14785	18334	17410	14106	13992	13861	4441
X600_PI 36:4 (1); PI 18:2-18:2; [M-H]-	PI	958	658	13	419	701	455	192	801	933	701	989	776	526	631	1375	840	1280	997	321	523	597	188	639	657	200	153	788	355	1395	14	601	415	2126	548	167	1739	457	13	450	889	14	959	1167	1057	726	985	811	14
X601_PI 36:4 (2); PI 16:0-20:4; [M-H]-	PI	30712	10656	9238	17471	13064	15652	32052	32289	19100	34597	28491	30328	13865	39073	70018	72259	64679	65104	14004	18915	15574	27605	24639	42118	26518	26502	27166	23327	52439	28927	70026	15207	22356	37085	19050	26080	47773	58317	16604	37195	12237	70541	24478	28321	38440	23561	31368	16432
X602_PI 37:4; PI 17:0-20:4; [M-H]-	PI	1949	1487	1150	2273	1413	1277	3531	3189	2796	2767	2457	2345	1670	4327	1580	2628	1206	5097	1446	1390	2353	2595	2684	3926	2899	2970	3284	3070	2526	2645	3072	2007	2196	3332	2450	2815	2300	3083	1994	6851	1667	2913	1437	3595	4137	2744	3001	2998
X603_PI 38:2; [M-H]-	PI	7606	4906	4118	7060	4855	4643	13140	8872	8170	4493	2976	4875	6280	12519	5743	4864	4270	7492	4639	5789	4841	9251	7346	11278	13100	11612	8386	8436	7380	8740	6044	8616	10573	6593	8844	8846	6438	9096	6933	8199	6320	7606	7197	8162	10947	10935	10910	6367
X604_PI 38:3 (1); PI 18:0-20:3; [M-H]-	PI	10314	3479	1880	5873	7137	4820	11492	13033	11519	5718	6752	9610	6525	13360	17414	29309	5340	13012	6324	5894	5425	7222	10393	15407	10673	9031	14019	10101	9522	8166	12204	6500	8879	8215	10169	6486	14601	8088	7401	46870	6046	16746	9091	8951	11937	7387	11313	7058
X605_PI 38:3 (2); PI 18:0-20:3; [M-H]-	PI	4307	2048	2042	2150	3743	2616	5192	5797	4141	4702	4113	4548	2528	7678	6881	11498	4273	9117	2877	2916	1855	4079	4684	6899	4868	4152	4465	4617	3264	7316	3627	3177	4423	3278	6252	3560	7883	5010	4748	17189	4756	8814	6004	4673	11688	3174	5021	3744
X606_PI 38:4 (1); PI 18:1-20:3; [M-H]-	PI	2279	512	198	1593	1130	1355	3003	2274	1904	2334	2462	2243	1431	2850	5392	6594	2271	3512	1163	1141	1097	1207	2057	3092	2954	886	2889	2339	3349	2081	4400	1110	2837	2764	1597	2308	5539	2222	1770	3323	1121	3978	1992	2557	3514	2538	2548	1010
X607_PI 38:4 (2); PI 18:0-20:4; [M-H]-	PI	388494	206145	178970	232421	271408	203841	399013	544771	494500	336688	157080	262329	250108	545154	226163	415215	188056	532697	199502	324363	191140	365148	295818	486465	424707	436959	468108	438451	264960	425980	320224	271327	306813	392952	373952	383606	402652	360181	360625	1371059	312760	429183	442862	504668	391548	417295	378757	403896
X608_PI 38:5; PI 18:1-20:4; [M-H]-	PI	40268	15905	10378	28330	17625	19550	48324	53180	32648	60314	43930	36962	16172	52009	51971	62370	43408	91795	19333	26355	13628	28843	35283	46129	36736	22320	35919	34632	49722	40843	76230	17738	35355	63353	26955	43134	51342	45642	26264	49611	14218	64440	38138	42632	54106	41552	48483	22749
X609_PI 38:6; [M-H]-	PI	676	226	12	532	222	836	592	1826	706	1996	1705	765	206	799	3498	1207	2205	3261	815	345	513	385	1151	1491	806	138	541	454	1846	1019	1433	572	1107	1507	12	987	999	998	758	2361	13	1206	720	1050	3272	1193	1240	194
X610_PI 40:4; PI 18:0-22:4; [M-H]-	PI	3198	1287	459	1225	2587	1193	3498	2915	2713	2595	1521	2819	1757	4364	3563	8654	1522	4976	1223	1699	1525	2144	3607	3970	2627	3767	4594	5370	3274	4530	3795	1893	2194	2422	3215	2487	4314	2718	2076	5472	1816	5556	2325	2597	4279	1980	4032	2107
X611_PI 40:5 (1); PI 18:1-22:4; [M-H]-	PI	2401	1601	1282	1770	2140	1544	3093	1524	5427	2304	2300	2601	2221	4047	1855	3691	1550	3174	1645	2532	1732	1404	2866	1776	1854	2366	2856	2904	2933	3088	2827	2442	2903	2585	3668	2961	3357	2460	1834	3275	2260	5614	2556	2517	5844	2550	2437	2112
X612_PI 40:5 (2); PI 18:0-22:5; [M-H]-	PI	3418	1468	1153	1377	2266	1441	3945	8779	6252	2775	1975	3594	2224	4196	3895	8353	2060	8288	1649	1831	1885	3084	4374	3527	3147	4292	3460	3895	3439	5074	3377	2313	2772	3273	3330	2541	4644	2320	2612	33042	1622	5783	4895	2969	5157	2709	3449	2671
X613_PI 40:6; PI 18:0-22:6; [M-H]-	PI	1217	314	16	543	801	210	1406	7752	3972	560	729	1079	717	1823	2506	4041	1167	3623	641	271	1040	1031	1812	1744	696	981	688	856	874	1378	1123	951	1270	897	1447	1008	1071	812	683	41974	192	1528	1795	769	2747	752	708	589
X580_PG 34:1 (1); PG 16:0-18:1; [M-H]-	PG	1631	577	2113	242	1129	1238	3721	1620	3232	1973	4634	824	828	14938	1432	1218	1642	5597	1227	862	759	1285	15815	2907	7937	997	1278	2161	3646	34966	2802	1087	1234	1757	468	1744	6182	1269	1464	2762	1264	1787	1511	1883	2902	1573	480	4109
X581_PG 34:1 (2); PG 16:0-18:1; [M-H]-	PG	11130	7576	6321	6812	7146	5336	11449	43493	36203	11257	5040	11639	7464	12833	20221	18129	12003	26356	10063	8216	7607	14352	11808	16679	13123	12832	11094	11705	12950	13543	9864	11150	11689	9876	11699	9213	13771	12985	8244	137199	7150	12440	14990	10786	17241	10301	10849	9614
X582_PG 34:2 (1); PG 16:1-18:1; [M-H]-	PG	1420	449	1299	736	847	883	2775	1823	3467	4811	6686	1230	550	10131	2633	1237	2153	13029	993	2011	247	1234	24305	2126	4060	847	1092	1602	3600	25035	2507	270	944	3054	566	1725	5514	3249	882	1852	770	4761	1190	1196	3245	1164	764	2048
X583_PG 34:2 (2); PG 16:0-18:2; [M-H]-	PG	2066	734	954	654	1006	680	990	4201	5098	2007	929	1116	1022	1730	2537	1674	2056	2762	757	934	1150	1799	1264	1469	1880	1761	1509	1121	1842	751	1668	968	1692	1452	813	1156	2088	1570	880	12582	825	989	1967	1702	1087	1283	1108	940
X584_PG 36:1; PG 18:0-18:1; [M-H]-	PG	3175	1279	1468	422	2103	1001	1625	4898	4239	3521	28	2885	2531	3989	4602	6089	4087	3257	1500	2286	1721	1859	2312	4687	3498	3680	1733	4350	2273	3067	3028	2609	3164	2111	3106	909	3684	3181	2973	15359	3120	4198	4005	3300	2402	1859	3524	3070
X585_PG 36:2; PG 18:1-18:1; [M-H]-	PG	10784	3723	8787	5601	7508	4272	28713	11331	26262	18054	22219	10487	5526	82727	10695	13086	7541	35953	6112	10958	3086	8655	105005	13630	30447	10262	8013	21193	15934	147225	14310	5644	6977	13189	5568	9551	40508	12636	7172	14958	6732	25640	6238	7529	20408	7467	4773	20769
X586_PG 36:3; PG 18:1-18:2; [M-H]-	PG	6726	1908	4582	3015	4193	2306	12899	8199	18466	6821	15679	4382	3116	53274	6262	7969	3709	22583	3442	6887	1524	4959	61202	6981	17124	6906	7321	9018	11379	60124	9738	3363	4064	11736	3356	6549	16670	5770	3130	13376	3532	13565	3902	3191	7585	5935	4873	9357
X587_PG 36:4 (1); PG 18:2-18:2; [M-H]-	PG	1330	198	821	305	801	230	2182	2017	4848	1014	4711	839	645	10878	1236	1547	490	4867	652	1750	16	750	13402	1154	3108	1664	1827	1167	2568	9188	1906	436	927	2655	441	1103	2648	1032	359	3339	295	2590	877	592	1043	1732	1069	1510
X588_PG 36:4 (2); PG 18:2-18:2; [M-H]-	PG	977	159	14	301	648	421	328	4167	1822	206	17	407	392	827	1524	1014	18	1263	168	1258	180	332	414	202	294	647	1130	860	1459	267	1044	310	207	755	1100	906	674	574	513	6732	700	1023	821	1575	371	912	570	396
X589_PG 36:4 (3); PG 16:0-20:4; [M-H]-	PG	2280	174	195	208	789	301	919	1490	1308	2061	195	1285	511	2003	1517	1238	989	2434	16	1048	852	1785	1196	875	890	1471	783	1270	836	945	1224	232	520	515	284	331	1284	1149	263	4000	458	1002	1725	1693	767	839	1057	1250
X590_PG 38:4; PG 18:1-20:3; [M-H]-	PG	611	11	110	174	126	11	1958	525	1296	308	807	440	12	5151	161	696	15	1089	13	391	14	195	4038	876	1889	535	605	858	685	5222	941	12	377	700	11	298	1815	381	164	1032	11	1177	212	151	396	14	154	1575
X591_PG 38:5; PG 18:1-20:4; [M-H]-	PG	2285	198	719	298	861	423	3867	2228	3141	1323	1786	1282	450	12910	864	1705	25	4670	338	1891	24	1017	11127	1317	2298	2171	1073	2211	1976	9962	1353	386	698	1434	1066	1203	2147	1313	523	3878	516	3899	859	639	2048	685	1210	2961
X592_PG 40:6; PG 18:1-22:5; [M-H]-	PG	872	13	13	14	142	12	1404	330	1600	1266	501	823	13	4053	596	1345	16	1620	14	553	15	167	5614	1367	1156	456	681	1038	1039	5196	969	153	146	231	192	426	2404	241	116	899	13	2864	317	161	789	16	14	875
X593_PG 40:7; PG 18:1-22:6; [M-H]-	PG	1697	1240	909	618	861	639	4482	3369	7310	1962	1882	1978	1445	12244	1437	3229	1311	9503	883	769	865	1888	27747	2811	5935	1748	1107	2128	2937	27025	2464	1432	988	1461	1535	1777	5354	1464	996	12568	222	5211	733	582	5341	951	971	2411
X594_PG 40:8; PG 18:2-22:6; [M-H]-	PG	936	178	289	14	335	12	1436	2067	3688	438	1007	533	435	5307	313	1150	17	3244	263	699	343	725	9688	652	1745	1040	565	503	1272	6587	802	556	150	704	816	758	1603	485	11	7545	14	2028	226	12	1491	237	701	554
X426_SM d30:1; [M+H]+	SM	6291	3666	2243	7645	3796	3148	7303	5959	7235	7031	8725	11579	4990	9318	7062	8958	3514	6902	5519	3338	6281	8076	7679	7221	6349	8410	6239	6895	8005	6149	7103	6993	6914	8002	7637	5685	4897	9518	6414	14702	2662	10416	4019	8299	13440	5299	9457	4428
X427_SM d32:0; [M+H]+	SM	11219	6590	4765	9251	5625	5558	11579	13123	10962	12136	13299	16381	5354	16538	16641	18648	9958	10566	9088	11097	7153	9677	9758	14230	11001	11607	9299	8314	13500	6598	11642	8099	13972	15035	10364	8836	9221	20903	10976	17986	2989	21476	13662	15899	21393	13712	17479	4474
X428_SM d32:1; [M+H]+	SM	246929	132243	104037	201486	163845	118007	235146	221294	277831	249451	271967	269771	145474	293800	269723	318443	138028	272065	153578	184639	165334	235642	254581	258960	225221	286698	207108	240781	266207	221724	196807	183293	209796	286500	255393	221667	196839	285057	206403	369959	108892	325293	182100	261676	419616	244964	304726	142703
X429_SM d32:2; SM d18:2/14:0; [M+H]+	SM	10853	3354	4099	10966	4839	4156	11701	9968	12430	8542	8320	10452	7539	13874	8299	12662	6270	12370	7162	7295	9732	12236	12022	16310	11676	13937	10198	9793	10025	9663	12845	9014	11817	11276	6782	8421	5449	12103	10035	17402	4445	12551	8018	11344	14053	7707	16551	3612
X430_SM d33:1; SM d17:1/16:0; [M+H]+	SM	99530	62517	59377	100197	80063	50854	121279	93003	135214	118974	133399	118518	77317	157574	122124	109872	46441	184486	58426	71081	72523	91028	125409	154114	112501	151786	153153	124195	124186	132960	115128	98829	122261	154755	107541	123259	77320	126403	155451	163403	71724	132502	97717	149377	228948	133052	149590	80812
X431_SM d34:0; [M+H]+	SM	473588	303223	195590	267830	258396	272226	646835	538346	513614	393773	295744	462875	245283	823799	494368	632958	305518	401783	270951	498770	206725	405054	486259	643699	547028	625926	533741	462811	486099	467205	496005	370908	605424	509451	478248	449301	545945	705085	356948	614902	239266	945639	753989	487836	765866	582285	783929	346002
X432_SM d34:1; SM d18:1/16:0; [M+H]+	SM	6183280	3054347	1805790	3202107	4138828	2370035	7442175	5908833	5401596	5033037	3762118	4301994	3308554	8035836	4879612	6450792	2375629	5986762	2333455	5111287	2563002	5064736	6579111	7513283	5678925	7398075	7876540	5823219	4570960	7357541	6010548	3543050	6471530	6393532	4723661	5907787	6123158	5592966	4313074	6102892	3497390	10430706	6873694	5932490	8448585	6091246	7842107	3002037
X433_SM d34:2 (1); SM d18:2/16:0; [M+H]+	SM	242458	105764	158527	203190	131123	137210	273132	189062	196377	186723	132494	124232	149974	293411	153161	253001	118494	246514	123203	202310	134867	297432	249731	402205	275126	266457	256334	208147	168263	340552	297858	199036	250333	261421	162718	228007	194020	198663	261940	247772	207672	338883	245623	212070	236141	290821	323657	166840
X434_SM d34:2 (2); [M+H]+	SM	4692	2258	3447	4245	2437	2702	7177	3988	4778	5002	3640	2351	2345	4072	2923	4889	2025	3515	2348	3299	2980	5172	4148	5213	3404	4187	3063	5164	2682	3521	2223	1708	3100	4057	2968	4560	2656	3533	3039	4012	2636	4146	1935	1776	6004	4671	5999	3664
X435_SM d35:2; [M+H]+	SM	16224	7948	13962	20118	8892	11143	27550	13389	21814	12143	12064	10229	13852	32886	10549	15923	5834	16476	9716	11057	12735	22734	19068	20598	19411	26695	14012	23777	13704	15024	10014	12509	19057	17820	20350	15726	6997	14581	18657	21429	10191	11519	6822	11503	33292	22779	24972	15728
X436_SM d36:0; [M+H]+	SM	142951	67107	55634	97100	60053	49569	255300	150618	171182	49677	41279	113648	63812	346557	86161	75797	53047	75913	58539	110281	51875	105077	131131	224710	367847	262191	201035	171474	148686	165848	188248	178018	283132	144891	159080	133295	133396	247434	149796	147726	110900	286400	265320	195250	284480	265576	405757	169357
X437_SM d36:1; SM d19:1/17:0; [M+H]+	SM	1197034	631895	563629	803330	684900	535105	2060929	1519251	1596161	554018	383259	786994	734651	2291181	626945	735013	397601	1203591	550621	777781	535086	1250032	1231859	1963286	2335385	2024578	1711323	1414643	1095469	1491581	984985	1103817	1717450	1138770	1381135	1002822	1067046	1523997	1114869	1980854	983682	1725744	1370489	1483205	1782482	1750786	1797482	965587
X438_SM d36:2; SM d18:2/18:0; [M+H]+	SM	209146	97407	163964	193948	83553	119904	372575	200480	193332	141229	68538	121578	130065	448653	117534	178479	130041	226882	151403	141418	107522	319044	227529	421102	425906	368156	259682	213723	171162	290404	202041	257590	358141	215705	250286	173261	166507	285759	246479	418545	176616	315338	206500	313901	319959	335405	333194	217250
X439_SM d38:0; [M+H]+	SM	15184	6974	5620	10095	5780	5869	16222	14554	13848	9419	7198	12776	7142	26869	15435	7871	14508	6866	8697	17180	5420	9559	10110	15380	17838	17434	15109	12097	14489	12704	11589	12010	25312	14760	11861	10501	11018	27492	14059	14310	6500	19232	33044	22468	32219	23206	33865	12800
X440_SM d38:1; SM d18:1/20:0; [M+H]+	SM	652046	260420	252177	417989	261090	241549	675966	602053	483180	524133	332572	427658	311931	1046796	492153	314968	454429	600219	291440	514568	213930	468296	476495	791153	664556	723208	636180	561528	615774	742794	435422	486931	921483	674984	492484	469427	454077	849767	601814	886257	551469	587530	917953	961996	1220201	1052269	851017	481574
X441_SM d38:2; [M+H]+	SM	241563	86157	164703	200661	63698	110661	261526	169176	123067	118988	80575	112217	145313	318952	102186	100980	161543	201005	155790	164046	83770	280789	157668	370201	248691	271351	197502	165342	162253	267219	131668	221594	338792	204606	200570	151121	118010	228669	303404	354115	210239	165032	210006	229338	290977	399540	262421	261910
X442_SM d38:4; [M+H]+	SM	293639	162261	150346	205028	152857	134828	380887	259810	265806	133594	92172	176311	179210	400261	160724	134842	95181	223013	132706	166074	135427	290223	260367	310982	459707	406323	253492	261125	259706	297013	204599	255813	341980	230550	258738	237335	219701	268980	222803	253052	230661	213910	227441	281125	324399	356469	361031	239204
X443_SM d39:1; [M+H]+	SM	39149	10166	21111	39712	12729	13629	42512	26404	48853	30895	44870	37818	24667	65438	39454	18150	17881	35441	23302	22912	22936	14366	30672	43613	36722	57559	32623	28611	35513	45100	22982	45219	36342	48794	28366	26572	10442	63366	74471	73728	25364	28494	51351	84407	112569	67187	58349	57985
X444_SM d40:0; [M+H]+	SM	10953	8353	5778	9702	5279	6601	11532	12601	14095	10177	7869	11833	6272	16767	16462	9820	15284	6433	9098	13677	5288	7737	7857	10378	14017	16346	12296	9853	11766	10827	8963	9376	15836	12943	9750	9579	9973	21536	10463	23765	5438	15781	27848	12329	18769	20032	25315	16322
X445_SM d40:1; SM d18:1/22:0; [M+H]+	SM	760653	358271	293933	513470	392068	295537	759624	807916	753846	585015	511264	623495	354276	1219302	841249	554880	747744	621835	385978	660908	317851	467657	624853	752017	689830	986391	650914	715666	681838	877316	506975	489973	786519	858485	486224	556178	565891	1015324	632664	1359510	471836	1017862	1448951	1030090	1175395	1111365	1150498	603883
X446_SM d40:2; SM d21:0/19:2; [M+H]+	SM	324532	114943	183952	261622	124972	160846	338680	314277	246025	233483	145779	179509	181781	436680	267434	216898	307828	311630	215587	280166	133848	307357	212368	483645	344209	404813	319256	282235	279959	394694	238086	301062	451009	408871	307688	234412	193109	407056	475703	838318	294688	358184	470648	452082	479407	650841	492925	369293
X447_SM d40:3; [M+H]+	SM	4670	1821	1319	2501	1404	1301	4778	4244	5139	2312	1831	4446	2062	8822	6345	2480	3672	2477	1933	5646	1094	3198	3105	6085	6368	6358	6677	4460	4310	4545	4692	3979	9949	4931	4524	2470	3475	9864	4065	3778	2254	7558	14194	10013	11478	9951	13396	3611
X448_SM d41:1; SM d18:1/23:0; [M+H]+	SM	119630	55834	58330	95065	60181	51239	104834	109606	121050	114801	119187	98594	62796	136048	152967	104551	125839	102062	67778	98010	69100	70449	85363	87024	97657	129055	88624	91196	120743	98430	93174	89629	122547	134015	70391	99154	74984	184141	134592	213588	85604	128880	180089	188924	241206	141661	133101	128267
X449_SM d41:2 (1); [M+H]+	SM	50015	29932	24545	45185	30330	21505	76990	46802	72932	43268	51739	66677	36586	107783	55082	53294	25290	82845	30442	36993	32183	44340	73748	69139	57335	98829	64837	61207	59141	75018	53213	53010	66133	54342	54626	55290	38019	78144	54450	80235	34782	78380	57549	63740	141285	67364	80398	39495
X450_SM d41:2 (2); SM d12:2/29:0; [M+H]+	SM	55745	22517	38506	51468	23626	29224	59792	43064	47315	43580	39314	35594	31161	67909	51476	39184	47962	62860	36245	43645	34036	51066	36931	65322	55154	69168	47965	46701	50366	57001	44812	56005	65108	69098	48265	48827	26762	85439	100282	118219	52824	57578	66833	89633	105833	90712	63870	88181
X451_SM d42:1 (1); [M+H]+	SM	33440	29988	13232	25446	16682	16868	55569	39486	43703	30646	23488	42706	16676	70978	37940	48443	23438	26910	28061	43048	15061	31511	40082	47557	53722	64176	37547	38825	35013	43715	36833	27513	42453	38210	31575	33841	44110	67727	18275	36650	12771	77004	75534	25585	65921	36627	67756	25451
X452_SM d42:1 (2); SM d18:1/24:0; [M+H]+	SM	270817	165526	93502	167223	154239	113438	249808	272069	318690	219646	262206	249030	122299	375794	279958	312946	221088	203574	141669	243059	135333	162390	253440	183784	221428	383822	207051	224220	239457	275433	203287	145747	216035	255779	179077	197993	237519	347557	156137	340111	135167	447754	481978	268984	396461	252401	433220	180909
X453_SM d42:2 (1); [M+H]+	SM	6056	3862	1693	4479	3355	2551	10126	7346	8179	4910	5277	7014	2802	13606	7215	11124	3462	5707	3915	7622	2634	4786	7525	9212	8403	13148	8399	6812	6192	5735	8218	4389	6869	8194	5948	6109	8084	12035	2627	6772	1926	16834	12046	4045	10172	5702	19196	4199
X454_SM d42:2 (2); SM d18:1/24:1; [M+H]+	SM	1904597	1138516	529230	990085	1087362	618802	3271256	2247948	2292868	1290622	1108793	2069358	924415	4039617	1621191	2663373	903868	2146921	903658	1606498	757711	1519777	2761089	2312723	2015824	3358494	2149777	2183087	1715572	3076466	1901599	1140301	1925188	1802534	1535947	1699014	2066401	2552416	749440	1505704	912632	4573550	2549175	1410293	3382770	1820648	2733242	726965
X455_SM d42:3 (1); SM d18:2/24:1; [M+H]+	SM	575600	248337	241852	375828	271846	249022	912154	590514	563573	331732	267247	425862	288667	1085309	415215	657732	253566	720605	311332	477464	226686	562835	657436	924604	689892	903188	787201	593750	471031	877546	708888	474511	785494	597442	584833	502827	564786	707846	366525	596405	392510	1215559	666862	521579	886973	814786	1129025	314367
X456_SM d42:3 (2); [M+H]+	SM	2721	2073	1335	2354	1465	1647	3039	3074	3968	2644	2305	3130	1474	4999	3779	3107	3698	2197	2277	3947	1552	2464	2119	2973	4231	4559	3282	2733	3265	2761	3055	2258	4397	2999	2566	2368	2616	5609	2352	5068	1477	4520	7346	3295	4746	5163	6339	3972
X457_SM d43:1; [M+H]+	SM	4722	2512	2132	4859	2180	1988	4802	3177	5839	5002	5661	5449	2435	9623	5297	4049	3054	5668	2586	4103	4110	2322	4551	3908	4031	9017	3531	3775	5390	4176	2575	4147	3930	4691	3460	3612	2228	10147	6685	8391	2967	6156	7433	6224	10062	5911	8911	4725
X458_SM d43:2 (1); [M+H]+	SM	15603	11450	7222	18087	8012	6791	26431	11139	22081	16213	19039	20876	11097	47798	13428	15484	6756	28215	9287	12653	12163	11600	25785	17887	15776	36304	16866	18211	20029	22262	10801	16578	19683	15859	18097	14717	8764	29913	16486	22467	8955	26939	18155	14925	41749	22557	31707	11213
X459_SM d43:2 (2); [M+H]+	SM	11928	7730	4728	9908	6498	5000	15540	11344	13157	10982	13588	12485	5691	21976	14158	15241	7369	14594	6910	10538	7694	9146	13067	11462	11924	18481	10151	10105	11551	14052	11010	8796	11973	12782	8539	10242	8936	20566	8364	14836	6592	18094	15679	14852	26050	13741	17782	8685
X460_SM d44:2; [M+H]+	SM	9622	11218	3020	5662	5622	5479	17594	15499	13927	6543	11497	11303	5621	23424	9157	20080	5797	11172	6718	8131	9206	12534	16707	9315	12417	22535	10324	10922	10772	19067	8958	8500	10133	9394	9186	7475	12454	14588	4516	7198	4081	25372	14656	7398	30229	11793	18217	4916
X202_DAG 30:1; DAG 14:0-16:1; [M+NH4]+	Other lipids	33295	7867	7895	8236	17019	11303	11497	18538	15080	31000	36440	28819	11047	11118	46811	26592	44649	18730	14478	24331	10518	8945	17561	3972	39	3692	31	5717	18600	810	3963	1979	6389	12629	6237	11449	7265	16974	1692	30230	4109	10812	4653	10857	32356	6246	6536	4164
X203_DAG 32:0; DAG 16:0-16:0; [M+NH4]+	Other lipids	18054	7296	9296	5130	21083	8050	9234	7785	8637	8856	12545	13376	8089	8024	28854	38201	45803	7153	8801	13530	12456	8602	7952	2605	1987	11218	1727	7380	11437	5242	3545	4208	6349	5491	4694	9996	9552	13696	7384	12075	7047	8864	6867	9102	10970	4985	6899	5795
X204_DAG 32:1; DAG 16:0-16:1; [M+NH4]+	Other lipids	116563	33289	35434	29799	77937	40319	40867	57468	59139	95845	103292	104297	45946	49732	203715	192661	223495	62456	43471	97635	49737	33278	66308	20101	9598	21074	8818	30649	67880	19258	18098	14017	22731	38382	28973	50660	48888	74108	13346	86428	21781	55878	24962	36534	87186	20945	30051	22953
X205_DAG 34:1 (1); DAG 16:0-18:1; [M+NH4]+	Other lipids	152446	48337	51156	49170	124081	59927	53872	88897	82630	160794	157343	166607	62854	68102	255644	234987	303162	99884	74521	131564	81525	56466	100522	30897	15118	35351	15963	46387	110673	34010	32631	23192	41607	64617	40052	79861	80249	111792	22977	127232	45245	92260	46866	66558	105678	39281	46037	31108
X206_DAG 34:1 (2); DAG 16:0-18:1; [M+NH4]+	Other lipids	179781	78007	129226	54628	211088	96923	84273	75254	116403	108049	138295	168973	110031	115883	276114	415920	385293	88764	81762	134527	128015	87234	101937	34757	28875	113430	31376	105499	120523	54221	35896	42747	66817	55078	53570	126356	101624	105403	54095	130335	76821	97171	55988	71730	90672	48540	77255	60081
X207_DAG 34:2; DAG 16:0-18:2; [M+NH4]+	Other lipids	211075	84740	160341	71051	220736	117937	89979	104885	140804	140883	208789	168082	128287	110519	225356	333650	325999	102457	103065	151253	153570	118217	94063	38364	35604	122269	55406	96973	133597	43521	45668	49012	75295	93097	60797	153826	98391	101417	52695	177029	84506	94840	52905	75305	88001	89397	107878	71179
X208_DAG 36:1 (1); DAG 18:0-18:1; [M+NH4]+	Other lipids	205052	97052	145845	73130	266142	108035	83764	78276	125669	133604	172600	206321	148995	114003	302199	392222	449932	105454	113651	170525	183066	110025	112138	38727	31228	126769	42199	112685	141318	59820	45391	56632	82098	63297	67946	148581	130443	119941	68660	145178	110713	103309	65821	86738	82805	62149	89040	73255
X209_DAG 36:1 (2); DAG 18:0-18:1; [M+NH4]+	Other lipids	7830	4261	7758	2285	14042	6980	2980	3233	7092	5360	7908	8372	6901	5928	7438	8015	13815	3976	4838	8223	7183	5289	3862	1792	1657	7063	2361	6272	5483	3493	1798	2985	6109	3195	2404	8304	5003	4482	6850	6015	6610	3411	3764	5738	3961	3598	4386	2749
X210_DAG 36:2 (1); DAG 18:1-18:1; [M+NH4]+	Other lipids	197565	87282	146241	85195	247990	128220	97564	113822	139016	163487	250928	194199	140359	116939	198929	349359	304198	107366	115019	191008	178906	141682	104809	48020	36155	148387	72462	99309	149871	53110	60747	56099	84265	102263	67381	190035	112014	115004	57892	184879	103942	112796	65431	101990	89442	118742	144772	82244
X211_DAG 36:2 (2); DAG 18:1-18:1; [M+NH4]+	Other lipids	91919	57527	77744	37859	110332	61371	45413	61928	87169	118533	132580	136234	62628	65301	108008	94590	203508	68000	62411	113446	59746	52305	75059	15102	14167	46147	22746	59771	66604	30275	20249	20048	44342	45850	30887	100475	54720	61712	32883	71722	48087	49799	34505	48894	59038	32573	48758	27225
X212_DAG 36:3 (1); DAG 18:1-18:2; [M+NH4]+	Other lipids	42322	24591	32181	21577	36402	21913	23080	30474	37918	25539	45659	47318	33020	25337	75704	69207	75041	19150	30916	44954	28843	35204	25104	10398	10234	25983	11936	15379	40482	10110	15066	14754	27481	25410	17138	32331	22959	27503	14279	27077	22465	23405	17131	22440	24232	28456	20895	16914
X213_DAG 36:3 (2); DAG 18:1-18:2; [M+NH4]+	Other lipids	96295	53977	104196	47365	119473	61345	43327	81439	99783	87639	161201	108994	67898	56782	102722	90555	154158	65880	73677	138345	70399	70371	58606	16711	16068	55207	36713	48319	76661	22815	25799	19914	47642	76335	33624	113670	51348	63058	26431	83912	45358	39594	34174	54003	46626	49953	64431	31495
X214_DAG 36:4 (1); DAG 18:1-18:3; [M+NH4]+	Other lipids	30318	18273	31775	14049	32163	16890	12511	42925	41130	20027	50243	27250	18915	17896	35021	30377	38892	19986	23666	39325	19670	24539	15354	6548	3571	21268	12771	12210	24638	6057	7601	5373	14639	38673	10148	46299	13095	19291	7810	53154	12689	12462	9261	18012	14622	23811	28403	11347
X215_DAG 36:4 (2); DAG 16:0-20:4; [M+NH4]+	Other lipids	16136	4409	4049	4016	6891	5690	8974	11579	9711	5695	7992	13617	7068	13544	12660	30515	18390	7823	4685	7730	7886	7638	12455	1666	2640	14934	2917	5983	13530	4054	3442	2638	3671	4995	5011	6327	7798	15720	2209	13837	2031	16748	3855	2743	6008	4803	6101	6278
X216_DAG 38:4; DAG 18:0-20:4; [M+NH4]+	Other lipids	19636	9892	14690	6840	11568	8406	13297	12447	19145	7658	9163	12801	12740	24911	5316	10920	9633	10074	13223	15017	16522	13777	24151	2641	5521	29076	5097	12158	10727	9529	3735	5165	7861	7189	8210	9485	6426	15753	8006	23774	5564	13704	6549	3691	6776	9310	10322	7302
X259_MAG 16:0; [M+Na]+	Other lipids	1441	948	2656	3674	2607	1190	5721	2319	2542	1974	1959	2345	828	1816	2115	3699	3374	3148	2817	2056	943	2533	2117	2796	2353	3105	1664	876	998	2846	769	834	1570	1080	918	1664	2001	1393	724	3308	1213	1395	942	797	1490	587	827	949
X260_MAG 18:0; [M+Na]+	Other lipids	3418	1877	3812	6982	4076	3318	12552	4019	3874	6128	3095	3135	1825	3694	2350	10112	3363	6011	5605	2821	2706	4411	4594	4468	4557	4076	2933	2154	2297	4313	1576	1801	3396	1864	2749	3521	3419	2485	1648	4201	1461	3080	1419	1543	2909	1524	1861	1719
X261_MAG 18:1; [M+Na]+	Other lipids	1576	695	853	1146	1156	790	1446	1804	3665	937	855	1461	599	1433	1687	902	1140	2357	655	847	454	2035	1747	689	474	1639	1092	572	1499	719	764	416	908	459	640	1115	754	1009	377	13482	905	731	651	452	412	774	728	1126
X461_CL 70:6; CL 16:1-18:2-18:1-18:2; [M-H]-	Other lipids	877	21	21	30	327	29	528	2333	2333	4590	1202	1320	29	1355	5323	2364	5376	5540	325	1678	30	28	381	2048	29	254	278	880	1797	1031	3106	28	972	1136	833	1370	3335	4761	19	3399	332	3944	2947	1466	2608	368	700	30
X462_CL 70:7; CL 16:1-18:2-18:2-18:2; [M-H]-	Other lipids	3127	955	653	1365	1598	1628	1825	9945	8622	10102	3002	4200	474	3973	4963	3179	6628	14313	1398	3899	1484	989	2185	4798	1488	516	1672	2202	5286	2475	6115	1076	3293	4011	2338	3614	4704	7279	1145	22208	2032	6692	9214	5302	6010	2406	2487	2046
X463_CL 72:7; CL 18:1-18:2-18:2-18:2; [M-H]-	Other lipids	4325	1630	2400	2107	3189	2071	3165	11116	20553	5716	2494	3631	2172	7429	6403	4146	6153	11958	2048	4043	1880	3801	2352	7108	5372	3824	5333	5605	5238	4228	5692	3355	5304	4340	4398	3165	5175	9418	2963	57806	4704	4983	9563	7063	6356	5242	4796	5774
X464_CL 72:8; CL 18:2-18:2-18:2-18:2; [M-H]-	Other lipids	10918	4502	7792	6352	9983	8316	8656	82215	62704	10593	6243	9262	6620	19751	22098	6608	7067	43720	4818	10709	7531	10941	6288	17737	11776	11298	19969	14787	12253	9929	14301	11185	17717	15838	17806	11861	11330	12557	14508	358989	11882	11254	34804	21225	12621	19662	12801	19998
X506_GM3 d34:1; [M-H]-	Other lipids	1027	896	219	458	1204	573	1212	844	830	2425	1148	1370	693	1750	560	2597	236	1796	467	1152	486	882	1512	1656	1625	1554	1680	1206	731	1594	1612	171	704	1292	878	1540	1254	920	974	1299	530	2200	1186	1238	1186	992	1536	584
X507_GM3 d40:1; [M-H]-	Other lipids	3197	1582	1285	2949	1066	1738	3748	2969	1619	5622	3345	2962	1436	5137	2954	2836	4346	4147	2034	4226	1836	1056	2442	4256	3460	2313	3277	1816	3197	2217	4304	1564	4266	4135	2012	3018	2646	3971	4148	4640	3074	4748	6327	4582	4577	6380	4284	3690
X508_GM3 d42:1; [M-H]-	Other lipids	2715	870	802	1529	1213	889	2749	1893	1591	3040	1874	2643	834	3333	2139	3456	2208	2619	1266	2986	1176	697	2099	2482	2436	2050	2588	1956	2202	1654	3655	1375	2511	2476	1332	2431	2054	3149	1901	2955	1932	4371	4325	3328	3696	3443	2551	1568
X509_GM3 d42:2; [M-H]-	Other lipids	5072	3235	1247	2213	3051	1841	5067	3561	2776	4886	2398	5917	1774	7610	2701	7503	2137	6081	2171	3891	2332	2563	5571	4272	3990	4770	5507	4667	2421	4317	7186	1918	4814	2770	2702	3980	4420	3701	2336	2157	3154	8930	3546	3190	4912	4237	4211	1886
X179_BMP 36:3; BMP 18:1-18:2; [M+NH4]+	Other lipids	2945	865	1595	1450	1668	1034	5431	3577	7319	2695	6006	2033	1478	23198	2572	3228	1691	8911	1412	2854	771	2193	24881	3075	7006	2920	3009	3406	4027	23668	4151	1459	1731	4751	1291	2747	6458	2504	1445	5842	1239	5572	1884	1410	2780	2410	2015	3597
X180_BMP 40:7; BMP 18:1-22:6; [M+NH4]+	Other lipids	892	539	489	440	686	320	3092	2185	4831	1702	1379	1131	1063	7159	964	2308	558	5483	487	713	592	1122	18585	1656	3802	1062	638	1159	1777	17326	1268	1065	575	898	696	1391	3722	1195	559	8313	109	3007	484	348	3605	688	341	1469
X201_Cholesterol; [M-H2O+H]+	Other lipids	322781	268597	327893	330186	235641	317107	393173	356079	309028	323101	351103	179764	292817	239202	322049	212474	232831	174087	231019	215957	299716	270933	249987	155617	157648	209868	107058	286450	220482	130097	110026	108521	190166	230940	248076	290168	171692	198375	114463	268323	125119	158295	63882	90401	298578	237827	178339	264477
X465_Cholesterolsulfate; [M-H]-	Other lipids	11460	8118	3579	8259	7763	3900	6290	7857	5816	5857	11156	5226	3961	5644	13139	9078	2218	6071	4056	5589	5372	9543	8844	18202	5349	116131	3789	7495	3855	5741	10293	4970	5506	8335	5383	6591	5673	8523	7963	9239	4296	10469	5615	5471	10842	6153	10411	6997
X623_Betaine; [M]+	Polar	3281514	2700671	489494	2730854	2863827	2033148	733651	1501679	7119769	1314691	3539482	3535246	2565247	2497408	3352808	4945841	1718420	3014951	1684714	4601657	2383274	2426101	4454982	2362033	1730537	4197430	2394221	2692497	3016419	2510572	4141194	2473089	1845333	2389014	2049979	1791279	11380022	1738516	1497664	8612558	2149274	3178932	1643855	2070686	3387456	2074328	4440920	1189375
X624_Choline; [M]+	Polar	29228876	14302481	14099910	10050662	23550313	16740806	23758197	27848482	32842012	12337653	11334403	32269973	25167586	25384369	31445303	29586501	18780964	22694311	15690402	26701662	14543417	26302253	24243776	11633267	22537146	37748501	29394190	23099887	30089018	25505249	21700283	12472660	17438338	11823786	23576605	18712180	26316752	33225271	15699521	23404885	16509000	35962838	19908385	24464717	18265117	25866106	23506402	17964615
X660_TMAO; [M+H]+	Polar	220202	108826	27699	59973	97544	43123	150588	121199	179795	453887	1341326	514439	64514	119786	184771	232066	36848	333500	54280	82469	36200	59891	376529	125418	64908	216010	172954	157197	171126	276225	45509	98237	60036	108226	61714	202186	273163	27714	46797	206119	75027	118290	33529	28827	65436	49384	191228	26244
X668_trans-Crotonobetaine; [M]+	Polar	56098	5686	2019	6494	13486	6846	21599	18309	68886	23980	37492	88031	5006	7796	18306	30188	6706	124900	15022	51030	12216	18069	20531	13857	12310	6046	51412	12307	50233	48629	26831	8252	10747	33804	13135	77148	34622	14001	2951	21422	37959	34174	8958	34938	24303	16130	19547	7252
X711_Citric acid; [M-H]-	Polar	186188	281183	113037	140402	313528	184205	109624	200922	616055	229037	202064	422815	244676	179660	329780	339104	248363	529315	111263	230982	259259	204288	340773	363621	180510	190995	104207	245330	193221	286283	304698	231838	329815	262894	116823	415134	213666	216715	206471	230792	100551	123659	205464	101415	135892	143443	189045	182107
X712_Fumaric acid; [M-H]-	Polar	41867	21820	26302	7364	36337	19797	15119	105235	171760	18186	18275	35371	22069	28455	57540	28762	17289	59286	23015	19302	19392	23182	27195	33841	20218	21019	21563	19793	21471	62497	20809	16993	41518	35249	22337	18572	32762	18004	14104	238988	17375	14867	12333	29355	25101	33608	12671	15636
X715_Pyruvic acid; [M-H]-	Polar	23908	24578	9095	11643	13912	12748	14601	13748	16254	24085	7103	85388	21312	11336	16540	20952	6409	16000	13927	17967	22263	12958	29764	6868	7999	7057	17574	13966	12078	6801	34890	18101	17018	13960	12000	42578	18857	14135	7089	11477	9277	8098	8937	8709	5241	19860	47017	12862
X716_Succinic acid; [M-H]-	Polar	166793	86795	43159	51264	233732	220351	85125	242871	534386	161247	96915	161703	109931	274134	362478	461172	179683	394248	121828	161163	85504	103836	113649	137125	107672	96139	183648	156648	248733	489624	242041	98664	127654	118941	90756	122500	245304	165153	119692	1032519	172327	141435	122604	268476	136416	144535	283073	103014
X616_3-Methylhistidine; [M+H]+	Polar	4296	2620	212	18399	8778	3469	1488	10877	105096	14563	15001	11440	3235	3635	6500	45164	15512	7217	2131	15296	1347	5601	4620	892	11872	5937	8512	16346	12543	7055	2252	4264	1518	3649	7974	7056	8599	828	15662	6652	9891	31122	2128	758	1324	3327	2424	907
X619_Alanine; [M+H]+	Polar	114782	39579	52117	35482	79685	61468	70621	179365	262761	67021	67109	108423	51307	131701	205760	116480	92734	164031	56773	90833	53181	88095	86125	66886	91293	100702	74636	59951	106757	162922	92099	53879	104998	87706	63670	78902	93808	107341	75250	429835	67753	89526	84338	72218	70026	80757	102247	68009
X621_Arginine; [M+H]+	Polar	73984	61293	20374	29868	40757	37270	85523	47621	120421	60478	45550	91956	26964	87077	81786	189166	32302	69615	55022	36147	39660	39154	58513	49798	76264	184873	75624	93216	115796	108315	58494	46390	80481	49837	45163	49165	110358	60303	53404	88917	42893	76282	42002	67792	54358	52928	88350	39546
X622_Asparagine; [M+H]+	Polar	6900	4042	1743	3147	7789	4730	6422	9751	19840	5323	6736	10451	3739	9729	10755	18680	3387	13626	3154	7320	3937	3407	7278	4485	4388	8237	6445	7163	8164	11912	8283	4743	5356	4248	6647	8187	10445	5945	3591	20024	3659	7801	6305	4084	6049	4577	7888	3936
X625_Citrulline; [M+H]+	Polar	51812	11740	4124	16038	42435	10593	33111	71272	151615	26319	39013	65929	14824	70799	49893	80052	15124	20909	12619	34440	13493	13376	34122	18294	10494	47342	34363	26658	25916	53081	12288	10389	24211	17355	24759	20319	32690	26144	17154	171754	6036	40228	8602	9186	24809	19987	37049	6776
X631_Glutamic acid; [M+H]+	Polar	249786	48391	30250	40148	165839	60789	258861	610144	517483	99944	101261	227443	170676	441577	260174	366343	59864	112643	66968	162579	70513	143153	197202	90629	111034	277968	230467	92327	137594	428801	88093	76784	118648	121525	168860	93596	87892	148206	88741	1284304	59032	367837	111542	72170	127371	157495	177043	73251
X632_Glutamine; [M+H]+	Polar	484410	155107	133523	200899	474132	223383	374886	917890	881139	468206	461270	435672	279342	596786	762251	765008	265308	677612	181659	341785	228041	210603	498058	197636	208866	480870	369426	326886	419399	645060	327671	202444	376648	253784	277360	298577	408075	302869	263487	2890237	236632	555499	352365	146350	344085	275659	569139	206014
X634_Glycine; [M+H]+	Polar	14894	4257	3628	3785	10133	6047	13385	8656	17862	6294	5508	20276	8734	12811	10359	21806	4667	9785	5436	8655	5272	7137	9882	3854	6770	18162	15576	8955	14989	12980	8847	5443	8416	7505	5901	9151	9733	9263	5876	7229	4270	13864	7096	5343	6069	7558	13321	4173
X635_Histidine; [M+H]+	Polar	23524	21380	5139	10951	13067	11147	21267	28929	76657	15512	17604	35886	10525	31064	27620	59581	11302	24857	10356	19910	14289	12262	24550	12586	10957	57400	14632	69872	22535	47567	20521	14530	16151	12863	10725	11804	16425	20512	18624	58481	11241	22597	18691	10504	17580	12087	25490	11274
X636_Isoleucine; [M+H]+	Polar	37320	20724	11889	26955	28546	25364	38307	24969	107155	24433	41888	60946	20392	55848	33704	113692	30794	41736	24107	39302	20690	23219	44715	29994	32631	46197	42220	39892	32887	62729	44724	22822	29354	21858	25014	29843	37492	29668	22225	54800	24811	43052	38367	29186	36386	23394	74915	25327
X637_Leucine; [M+H]+	Polar	101672	61297	30234	54798	64737	60051	89308	84199	254744	45796	95982	179516	43656	128077	103229	288623	69289	93118	70156	85841	60441	58183	95300	75901	77408	145004	109017	119793	122724	170553	89628	63886	77474	56490	70515	55804	105940	90130	64817	141995	57214	111560	81923	81296	94665	55652	179081	60062
X638_Lysine; [M+H]+	Polar	22780	23415	7251	10050	17923	15630	19152	14395	30632	14216	18860	22088	9762	21444	17127	45242	8447	16177	12804	14710	17564	16235	18203	21371	20780	43121	22265	28005	23196	27322	23594	16466	27236	17090	15919	26197	34383	17442	16100	26285	12392	19001	15103	16536	20819	11873	40708	15388
X640_Methionine; [M+H]+	Polar	6804	5429	2420	3289	9593	6824	10854	7036	27929	5296	5595	16169	4833	11650	11088	23629	5157	11060	4901	9844	5385	5336	8138	6527	7285	14461	10029	12392	11467	19337	12060	4635	6841	5415	5753	12886	13567	7380	4814	13840	5443	11168	9988	8199	8498	6750	20203	5970
X642_N-Acetylornithine; [M+H]+	Polar	3341	707	353	347	2550	649	1039	2085	12271	1909	1818	5136	1048	4599	9510	3425	1665	2958	1331	3329	448	879	3110	1633	1166	1708	3543	3010	1704	3401	1840	812	1804	1055	2801	1962	2690	976	1051	9959	537	1867	718	720	7224	1783	3373	23
X643_N-Methylproline; [M+H]+	Polar	45084	11441	5733	14887	36407	27118	33135	128325	46219	37615	146440	23011	67960	54144	52007	145213	11364	28279	12458	16175	17408	66500	35815	66893	29711	31006	105476	75624	25729	108481	144246	89079	13752	106282	18426	127061	146961	10361	16855	39908	78535	224035	10971	125446	106145	22856	22233	7919
X644_N(6)-Methyllysine; [M+H]+	Polar	7811	1606	356	1052	2479	2171	6932	1853	4768	1871	6647	6581	279	2363	1647	2723	903	5647	3173	8394	4453	4570	1878	1099	794	2092	6095	2067	5642	8096	1652	1006	5416	4996	1926	8547	2076	5464	990	3297	3813	7519	1608	4699	7057	8078	15151	3918
X646_N6,N6,N6-Trimethyllysine; [M+H]+	Polar	7125	6250	403	3741	6143	4903	6023	8314	22859	10516	13008	7873	2903	13914	6792	19012	4397	8056	3644	4855	2581	5694	7422	3749	5562	10810	6933	7791	7096	8811	5168	5040	7772	6210	6299	13957	9150	26337	3537	23893	4369	5008	5825	2564	4714	4657	5965	2369
X650_Ornithine; [M+H]+	Polar	5143	4292	687	2042	4640	2795	2967	2481	9640	3961	14881	2931	2043	4060	5569	8316	1683	3784	3371	3206	3106	2409	7042	5459	2048	3735	4090	5314	3779	5101	3674	2620	5737	4978	1995	4674	9235	1789	2201	9512	1544	3439	1353	2479	3058	1670	5702	964
X655_Phenylalanine; [M+H]+	Polar	90720	51091	20656	39773	81134	46020	70728	56804	231376	51727	80587	140225	34353	98262	81522	201905	48095	90496	45499	84390	50899	46594	94430	67055	58286	97639	91782	111121	93059	112038	104599	46452	81133	54480	43577	65272	99875	57915	36752	116234	46470	75583	60453	58290	66447	44608	107738	40327
X657_Proline; [M+H]+	Polar	521049	171961	63974	152515	224241	192388	257571	268262	497157	224331	293012	367054	161052	479029	291060	581841	176644	274611	158817	225424	226540	292515	310759	232844	275499	322635	191579	252554	338602	317365	227777	164705	265955	237303	115159	240511	320905	201991	194289	537689	109267	277139	152665	152651	254615	166637	342304	158944
X658_Serine; [M+H]+	Polar	12938	6685	3650	3213	7608	6038	9790	8813	16309	9679	7270	10155	5845	11058	14129	20308	6100	6703	3924	8423	5449	5084	12528	9007	6427	14900	11227	10083	14365	12337	11280	5150	9894	5474	6000	8332	10243	8076	6158	16491	5750	10157	8734	10572	7601	6462	11381	4986
X661_Threonine; [M+H]+	Polar	18994	7031	4628	5614	10014	8387	12295	12512	25578	7311	11007	15424	7139	14470	18601	28945	5152	14008	5932	13459	6707	9301	10858	11132	8857	17914	13553	10589	16221	14435	12836	5659	10683	7440	6567	14433	12514	12660	8282	25068	5876	14556	8969	9653	10559	7926	15531	5890
X663_Tryptophan; [M+H]+	Polar	29700	16658	5054	14896	28806	18174	22040	20231	82480	13587	37585	33280	13480	27978	31575	68911	19874	29643	6669	28236	16330	13411	39936	18004	12161	27895	31949	39409	24669	27536	41344	13993	30534	20035	13745	24493	35222	15223	10529	41036	15533	35944	19979	20783	21580	19090	18901	8649
X664_Tyrosine; [M+H]+	Polar	8462	5091	1800	3365	8257	4568	6328	5290	19224	3700	10354	7508	3446	6491	6859	14121	4274	6342	3473	9545	3883	4533	5757	4887	4910	7051	7511	8473	7118	8012	8314	3874	6931	5838	2905	6078	11284	4575	3374	14957	4090	6314	5821	5859	5932	4461	9476	3313
X724_Aspartic acid; [M-H]-	Polar	111716	47393	96199	72175	97340	66456	117071	342603	164772	205045	75386	232529	117556	170983	217022	194805	64713	96810	77688	47513	67845	183729	120942	64825	210757	171438	116991	95546	204023	247925	45915	84242	98306	99094	150167	92832	52555	186254	74395	611411	182412	143975	76628	73662	129397	148475	40055	111819
X735_N-Acetylaspartic acid; [M-H]-	Polar	18154	3008	3563	24015	19158	3755	45004	45532	174416	18357	28716	54158	13478	58184	52854	51126	15575	14750	61365	55836	12197	8252	38256	85556	107963	188516	7262	10522	24473	143547	9286	14406	21896	23790	10362	12627	11033	468499	5759	28128	5425	39758	30179	4892	23288	19471	28598	2907
X628_Dihydroxyphenylalanine; [M+H]+	Polar	97569	13567	3311	21768	58726	10553	82387	109820	182930	50258	63232	111268	33540	108095	107817	112811	20818	41886	21442	47688	21877	19743	58984	16779	18428	84940	66289	45919	52244	82866	26075	21965	43523	37221	54101	29916	70878	60707	32164	158681	10912	78747	18806	19442	48813	40305	19695	11311
X654_Phenylacetylglutamine; [M+H]+	Polar	183888	35235	16115	28067	57395	41983	77805	80947	98615	149754	135297	229799	18645	25027	169174	224155	17517	172022	43176	12807	19920	84723	124578	37674	42805	109535	42496	63699	146859	105637	92692	9278	58263	48550	8361	178670	146383	53834	34476	15675	9430	82582	24800	44467	108857	24228	69679	14689
X689_Glutathione (reduced); [M+H]+	Polar	36963	14027	35883	7778	37246	27581	4811	78166	34354	48472	22052	8268	17676	14168	102278	10685	57375	68832	48257	16136	8523	43242	8830	11343	41321	14011	10873	5386	4085	23927	6663	13432	16913	4970	36973	18944	9646	36252	18806	148568	10916	19138	24186	10104	23981	32429	3101	25334
X729_Glutathione (oxidized); [M-H]-	Polar	22170	15504	29111	11293	20708	18066	4011	67538	31698	18622	38484	22275	28552	17949	49597	48170	19429	20236	25681	12927	9678	36499	22842	19680	31598	10203	7996	8489	4930	19223	11794	25558	32410	12549	20952	19428	9671	25931	23554	90571	16757	13023	16123	9209	19255	9664	5926	20504
X736_N-Acetylaspartylglutamic acid; [M-H]-	Polar	2873	14	715	4919	1727	491	6925	7875	15015	1347	3312	7144	1360	5531	4658	2614	1718	1722	7317	7537	638	1014	3324	7193	17837	20713	814	586	8865	13925	837	991	2918	1928	1008	1620	556	53474	717	7869	642	2853	3905	2196	2815	3494	3343	141
X749_gamma-Glutamylglutamine; [M-H]-	Polar	15536	3838	1442	12617	7433	7294	44344	21556	34725	2499	3178	12257	12648	25613	9697	16241	2944	18114	6315	4274	5556	3239	5709	3505	11891	26134	9275	6976	12565	59242	6344	8272	5891	2133	8313	4844	6285	5380	10259	21221	909	12933	2363	3390	7712	24977	52906	12633
X750_gamma-Glutamylleucine; [M-H]-	Polar	4417	1456	625	2888	2346	1850	5455	2976	7800	1405	1634	7181	2865	6099	2446	9571	1445	2141	2103	4228	1752	3521	2172	1858	1860	5236	4065	2472	4554	4875	2663	1584	2212	1698	2166	1855	2913	3357	1820	3371	1592	3661	2145	3152	2207	2738	9987	2988
X690_Guanine; [M+H]+	Polar	224304	288670	100237	18210	262644	135641	193786	194826	456534	129478	85046	582838	206817	251525	251003	362960	105338	303141	202020	231380	186223	355626	139624	232327	451904	420785	445077	325327	554573	447579	275894	176093	444751	244550	181870	187561	476413	159611	172884	61842	93363	148464	156340	451239	287519	237084	250172	86376
X693_Hypoxanthine; [M+H]+	Polar	1221707	1237119	732584	256082	1291369	1139522	1154624	1281565	3135371	583611	562473	2118708	970269	1461011	1558690	1367286	725045	1868942	1143922	1171334	813068	1445526	881173	1210525	1981959	1976340	1837839	1502191	2086332	2484512	1074028	1101338	1819291	1279477	1088776	1145543	1585365	1018885	1085541	1818446	909447	896812	778772	1707383	1342778	1150427	1872236	696241
X721_Adenine; [M-H]-	Polar	6781	1165	361	7553	10495	1072	14803	6922	9257	7294	1855	2715	2480	14742	2814	8966	5754	1565	401	9471	814	644	14439	2491	16	2642	1832	1999	833	4875	17673	155	1037	1355	1011	4005	6724	13770	1580	7072	1739	18226	6976	922	2515	3117	8972	2716
X747_Xanthine; [M-H]-	Polar	5041	7183	4201	9883	24372	5990	4453	2338	42333	1389	2544	15640	3009	3525	7363	14130	2114	9269	3611	7014	4185	9438	7097	11469	5433	8314	6448	14469	4096	26913	4293	11855	4711	4276	6734	13888	41326	3321	1985	11498	13312	4870	3403	9524	3676	4812	16304	3957
X614_1-Methyladenosine; [M+H]+	Polar	8297	4800	2189	4231	8699	3192	6422	7831	26254	11693	9468	11645	5042	12697	12111	13213	5266	17049	3085	7189	4329	7059	9608	7261	7539	7697	7055	7766	8899	13393	13136	3988	6894	6246	5731	7467	10177	6019	4873	14000	6132	7308	6908	8657	7312	4682	4847	3083
X615_1-Methylnicotinamide; [M+H]+	Polar	77419	63116	58881	26555	126032	45480	51570	49993	331989	90001	71838	211397	86708	110000	143351	237027	32038	268787	29265	128865	49142	61930	90503	45754	96753	77981	141808	109945	87483	253195	126345	60085	41149	70426	52180	120878	196294	108635	49167	68817	70895	204553	56825	51910	56230	36081	99791	76176
X678_Adenosine 5'-monophosphate; [M+Na]+	Polar	3448	3095	3262	3208	3931	712	4309	14810	6542	8187	5719	418	3792	10249	11767	1033	6533	3684	3291	5205	3170	3199	4745	1550	270	859	2103	764	24	399	1216	1697	3033	3315	5453	3487	2356	8922	2555	16681	1015	13460	8626	21	26	4345	26	4355
X679_Adenosine; [M+H]+	Polar	425780	12992	7179	91831	187075	38818	129128	247063	393601	182097	35039	147548	147049	351373	132775	383620	72214	72739	22374	282881	80452	147894	520156	77492	10771	133480	67328	90931	34671	115271	594095	30248	22317	66996	62047	58020	103992	258951	16287	141538	26134	613106	127563	10819	53675	118623	178714	32091
X683_Cytidine; [M+H]+	Polar	27772	1059	8661	6751	11775	3732	8560	11296	20612	24275	10383	94216	10935	17765	21662	62916	41515	10522	6920	15958	2465	15871	21318	15569	8108	26829	10430	23579	16492	49789	69989	13001	15105	32949	4787	11613	56286	39158	8006	43232	63620	30744	6962	42191	14710	4671	25170	5135
X691_Guanosine; [M+H]+	Polar	41316	10683	7043	5377	24627	11177	26391	20156	68553	10337	4865	56503	15284	23043	22280	75022	9144	26859	13778	12636	7724	22684	19014	14358	27992	53850	32887	29864	39066	53454	39367	13767	21409	21921	13135	13062	30118	23280	16472	13852	19690	18350	14704	24599	33403	17097	32443	5980
X694_Inosine; [M+H]+	Polar	860493	423977	466968	386878	623917	532431	753901	767823	1017339	565882	394102	738200	557919	740687	722314	824049	520917	869042	576105	566153	326642	729634	612855	570164	762932	931609	711479	617946	898475	951548	648486	533506	636860	642063	539990	613866	611389	687546	576585	1011370	630690	579908	561968	654849	728300	696869	793210	482195
X722_Adenosine 5'-diphosphate; [M-H]-	Polar	4596	4589	13173	1694	4107	2526	506	20664	27177	7806	15494	1612	9214	5469	39424	195	18712	6821	4388	4353	16701	18694	4029	2706	1572	1472	1862	1153	2122	1145	2427	4255	7522	11320	8906	8290	1065	4239	7048	78193	1542	4650	11696	288	972	6307	480	17475
X723_Adenosine-3-monophosphate; [M-H]-	Polar	339265	202883	234620	317735	444095	108607	297994	1310079	842861	600808	425366	50193	428077	849416	1050120	6052	448764	361513	227375	651081	210169	260070	532137	175142	19981	65009	139999	86937	30306	26864	99169	82863	169506	159677	346264	202608	120423	546255	96385	2059104	43819	1214896	588185	1383	20169	249635	11010	301205
X725_Cytidine-3'-Monophosphate; [M-H]-	Polar	8318	6339	1570	5749	4649	4750	22526	9746	9093	23551	5125	4333	7400	6823	4773	563	2064	7675	4874	7871	4654	8808	2267	11842	8283	11406	8370	6746	6139	16323	3302	3108	22624	7310	6029	10540	3481	2790	7108	4292	243	3054	5231	2825	12035	7514	7130	5281
X726_Cytidine-5'-Monophosphate; [M-H]-	Polar	36800	8049	13627	22851	26206	16018	36025	50235	16812	46109	20178	9978	24200	36357	49590	6507	26792	20486	17449	41557	11109	19262	27128	11671	6444	17980	23785	17948	17072	16534	13145	8501	10274	11106	31173	17072	12581	33826	11286	15803	4084	51256	31168	4514	10771	25446	10329	15519
X731_Guanosine 5'-monophosphate; [M-H]-	Polar	61994	26406	42718	36461	53579	30511	52296	70835	44939	71273	31503	8573	44770	66923	76723	384	57931	55504	42102	53474	17895	34422	50986	26904	8086	17659	38636	19388	12769	4578	13529	15564	23467	31610	53858	38666	21882	81075	21431	98937	19059	89984	55289	288	8209	33972	1229	42283
X734_Inosine-5'-Monophosphate; [M-H]-	Polar	22110	9440	27009	3260	17693	4616	9277	128488	18081	8914	12833	3598	20986	17265	79077	18	32366	10955	14868	23528	9077	21723	36112	9622	2216	4636	15320	3694	5018	948	2015	4503	11375	7696	23959	12361	3940	62495	6630	140864	1733	16580	16981	206	907	8594	20	44622
X739_Pseudouridine; [M-H]-	Polar	19255	13848	3491	15601	28352	9332	15497	21523	51453	88620	27931	38442	8839	21939	16701	36842	14299	59258	11154	20028	8153	13666	36948	18771	18748	12498	21816	14642	26248	31723	22463	6809	10971	15403	11131	29466	26195	8290	7575	19070	10998	15748	13969	12913	14882	9492	20495	5841
X743_Uridine 5'-diphospho-N-acetylglucosamine; [M-H]-	Polar	22213	4713	6148	5739	16683	8060	17189	19544	24005	8396	11853	18361	17736	21543	24287	59406	10107	13122	8567	11318	5377	13857	25449	7790	9481	9790	12992	8316	14477	14961	13162	7941	7214	8231	10206	9918	6960	17314	7465	18643	4488	28697	12987	4725	13033	6985	9462	7131
X744_Uridine 5'-monophosphate; [M-H]-	Polar	195676	65507	119331	150709	158915	89206	134559	253854	120627	242880	101948	39151	128005	197951	310235	6898	205081	138110	79204	214876	85285	116536	198811	106872	29465	55545	119503	101727	54584	27591	65888	50198	60039	80875	167168	128605	74841	205240	86545	145121	62280	289410	143179	9855	30396	110946	17616	130430
X745_Uridine-5-diphosphoacetylgalactosamine; [M-H]-	Polar	22249	5413	6167	5702	16744	8081	17005	19937	23634	8122	11442	17877	17817	22212	28159	61220	9835	13649	8840	11353	5869	13833	26219	8532	9571	10150	12514	8215	13123	13537	13057	7996	7227	8338	10260	9938	7004	17390	7472	18505	4321	27840	12562	4774	13088	7559	9514	7176
X746_Uridine; [M-H]-	Polar	89699	61406	30148	33999	103032	55803	106641	106941	206948	56445	30964	209528	91411	86070	108244	237716	46627	85960	61805	73941	44299	115320	58624	95305	132101	163901	144190	126903	170623	226194	129573	60783	125773	87372	61998	84501	155212	82251	69141	144867	92473	71750	70915	144570	137435	79032	171971	52020
X748_beta-Nicotinamide adenine dinucleotide; [M-H]-	Polar	13384	4223	5649	2258	13312	14348	13570	82877	63656	13112	5638	3185	22253	34221	77657	11184	42958	35424	12849	27127	7173	16341	2783	316	7921	3829	3280	35	4706	3641	34	7990	3751	4462	13801	5653	372	21575	8419	196620	461	2177	7649	1256	4639	16956	811	11985
X627_Creatine; [M+H]+	Polar	4005102	1453547	2580767	1380965	3453006	2566386	3179880	9822192	8106176	3324908	3290785	3033988	2117314	5535148	9805464	3185691	4803993	6684914	2537770	4079535	1699577	3175095	3133874	2613664	4182560	3784658	2713881	2044237	4118034	5668998	3695418	2374212	3520442	4023027	2829352	3516479	3349248	5247818	3358151	19821019	2853470	4269271	4378882	2913264	2899107	3857439	4091582	3176577
X653_Pantothenic acid; [M+H]+	Polar	11474	4179	9628	4772	14832	6012	14516	28531	123925	40659	19938	42198	8106	33471	69307	31774	15018	80811	5226	12920	9395	12051	18986	21447	26381	19484	26347	7959	35216	23072	14325	19627	22974	31037	27967	13178	36527	37006	14628	70831	14606	28520	18184	17828	27978	13995	12363	8979
X676_4-Guanidinobutyric acid; [M+H]+	Polar	2902	1849	1063	1789	1725	2050	834	2631	2524	1090	941	1988	1205	1750	6487	5559	1174	1270	1122	3270	1610	1699	1905	1356	1889	2152	2931	1667	1382	6541	1298	1652	1772	753	1021	774	7920	2228	1450	41471	557	1647	877	876	1571	531	958	683
X677_4-Imidazoleacetic acid; [M+H]+	Polar	30882	5854	1951	6591	11923	6150	8702	30218	11897	6273	1622	15678	10233	15061	30671	16024	5806	1353	3058	40952	6737	4669	6569	1237	3081	7980	12990	9629	12414	1736	8713	2972	4719	1298	13040	3422	10664	19395	3836	18659	2245	10122	12295	4379	1646	16994	26456	8339
X703_Pipecolic acid; [M+H]+	Polar	11139	10720	4719	6312	9658	8598	9995	6997	15547	8236	11480	10910	5685	11585	8719	22576	5575	9790	7043	7346	9172	8461	9336	10454	9667	19503	12330	13257	12449	13097	11310	8404	13063	9230	9215	14153	17193	9022	7501	13752	7415	10565	8430	8853	9718	7067	20050	6697
X708_2-Hydroxybutyric acid; [M-H]-	Polar	62459	68010	18364	67856	103691	51485	106618	57586	435354	45981	116212	143495	60749	91774	49358	204852	53336	125197	50705	131781	60648	31859	157748	102229	76741	90470	72219	107829	46045	115009	222849	75156	69188	47098	42592	103408	105260	52393	74150	71463	126314	95761	138085	88160	88380	41182	221711	44556
X709_3-Hydroxybutyric acid; [M-H]-	Polar	17943	238204	24235	142596	98039	135658	32604	44657	575473	26019	152325	227632	74677	81813	13538	334430	17975	106071	46270	72210	54912	12254	205276	119734	28903	103932	64220	52985	6998	64032	279695	110898	27451	11629	58168	116334	23469	16410	151974	25799	76425	56300	21575	71147	102631	39229	352599	29244
X710_3-Hydroxyisobutyric acid; [M-H]-	Polar	7190	13653	3845	8735	11559	10931	9139	6228	34546	10881	10368	14215	8719	7913	6091	15214	5764	14488	6798	9188	8440	4886	12116	11217	6701	7629	5496	10125	4075	7917	15336	10107	10476	4766	4821	13269	12161	3834	7014	8357	6632	10452	5702	4010	7455	5655	20064	6375
X713_Lactic acid; [M-H]-	Polar	3639436	2418868	1435524	1067125	5024834	3068450	3380561	5669474	12653762	1909610	2169549	4374374	3400171	5761765	6922890	8606075	3369196	9636295	2907371	3703771	2295522	2971716	4084132	3414465	2924726	3368041	2641386	3094673	2827514	7218420	5330222	3606366	4248758	2658690	2204216	3160992	5356783	3490560	2125725	11828759	2072417	4308074	2410056	1749153	3425247	2163557	6336086	2554432
X714_Malic acid; [M-H]-	Polar	698420	440713	348204	181883	598197	331591	250198	1283098	1993601	263571	347929	643658	382961	401758	741943	531446	176941	771234	299165	303935	312815	379984	452182	1020253	491532	399506	451634	419875	574771	1032918	505995	315259	729380	457144	281394	294446	557242	198774	260462	2267489	209786	249552	195927	449472	471595	382729	293755	242953
X717_alpha-Hydroxyglutaric acid; [M-H]-	Polar	19261	9230	5035	8053	14531	11187	17491	22673	31535	16294	14169	16836	16415	17491	20834	35162	14828	17901	7262	20856	8047	8733	14634	11987	6830	8350	10148	9351	9885	15405	24956	6643	11361	13286	8953	9412	20088	8118	5735	41955	5167	16483	10960	7547	8147	9822	14573	12384
X719_4-Hydroxyphenyllactic acid; [M-H]-	Polar	27673	10860	4243	17060	45115	11085	10979	20216	95046	32167	43014	23159	10840	20241	20689	42240	14358	52935	7450	64214	16525	10682	31537	22863	8515	10937	19437	26641	19375	25782	45458	5844	13060	19209	7807	25980	37333	15529	6525	65701	12111	19370	24075	14350	12928	8618	16319	5970
X733_Indolelactic acid; [M-H]-	Polar	6455	2920	611	9732	6690	3855	6023	4987	18909	6782	5772	9233	2430	6881	5556	14038	7851	7953	3004	6504	3484	2246	7021	5486	2771	4836	5581	5961	5047	5057	6694	2091	3338	3405	4024	7673	9381	4254	2845	8888	5192	8023	6744	6669	4767	4057	3894	1799
X737_N-Acetylneuraminic acid; [M-H]-	Polar	52615	7799	9238	10411	25771	9986	12391	55260	28271	22807	21561	116077	77536	35466	91666	83721	26945	26563	10299	19794	24984	59210	13829	4667	21874	35994	46209	3740	26583	26365	2638	13786	8465	9181	25176	69549	3023	16039	9435	17130	4490	13308	11787	16656	8408	10916	8002	4714
X738_Ophthalmic acid; [M-H]-	Polar	11955	2127	5289	3703	12663	6302	5185	7803	29963	1906	4820	4204	10014	6233	5572	10853	3249	11138	2603	7963	4293	5458	9271	4819	6087	6106	9700	6428	2243	12394	3495	6266	8400	5446	11465	8681	10183	7154	7710	14878	7644	11318	10597	3762	9996	3995	4137	4428
X618_Acetylcholine; [M]+	Polar	8197	39	36	1261	2097	1674	11131	4451	40381	3841	2978	2409	877	17606	5094	2106	3087	3499	526	2326	966	1564	2451	28	9352	5410	2698	2609	4571	19925	1105	33	5237	1129	1194	2104	2207	3730	810	15376	34	14055	6879	3296	2892	4248	6849	637
X630_Glucose; [M+Na]+	Polar	37293	63109	3970	90424	24014	20061	37068	14526	41301	30450	74972	84340	13599	27927	2265	23777	53558	11200	27594	26020	44566	15302	39110	34206	22652	58274	15903	50320	23831	16817	61007	23258	34967	17318	19455	54412	66963	21575	45186	24980	25840	48459	26311	21838	32424	17356	46229	42490
X633_Glycero-3-phosphocholine; [M+H]+	Polar	505984	644535	809519	462663	338594	338654	606548	869259	713989	513436	1335755	1130383	2286439	1253153	6436760	1281450	636905	2219124	1849092	243447	451454	1223111	672397	543045	515313	1367757	511100	822486	75110	344155	498777	1375935	1494869	583149	380099	265966	579681	774017	716059	1360901	240994	717427	1112603	140606	657907	178048	147599	322872
X645_N1-Acetylspermidine; [M+H]+	Polar	30142	6407	4854	8928	35140	10886	17860	7613	71684	23311	23206	46829	8710	46506	35170	129501	15090	106832	9445	46523	7696	15614	24476	35821	13815	18250	24446	42405	14618	21447	81575	16965	25018	18825	9419	38487	23690	24064	18136	15855	20218	32952	15880	25705	15786	12235	37543	6514
X647_Nicotinamide; [M+H]+	Polar	440523	151729	267846	154938	436022	227512	275816	345297	751551	216690	149769	621759	225339	369947	313361	519527	116314	432494	163976	338492	156496	348498	338914	347939	332724	482083	473787	426253	547706	619923	374740	220177	330284	396388	228463	322699	425046	418685	237258	337321	361640	344672	264055	523087	245148	291897	417267	150643
X651_Panthenol; [M+H]+	Polar	3156	1802	3076	23486	818	10091	2094	669	4064	1313	57	2283	2029	1070	449	4636	717	48	45	2801	3302	2351	1445	4084	661	4002	1025	1414	2032	3171	2432	9356	45	2214	485	1119	3318	38	3191	5039	2339	9417	2084	822	39	1824	1137	990
X667_gamma-Butyrobetaine; [M]+	Polar	126674	59471	27264	73012	149490	63423	49504	198057	304686	106641	155621	173434	133385	138057	244485	208093	76220	156926	83632	146411	75804	105613	164497	61784	82055	208753	151515	90720	105997	197610	177138	57451	59182	96447	87953	100115	116396	4739	87187	566368	71157	104451	80464	77960	90918	78844	92557	67787
X670_1,3-Dicyclohexylurea; [M+H]+	Polar	81259	5407	23506	8166	6239	4159	15059	6178	3148	9226	19197	36958	36642	5916	4799	11010	7449	4150	44699	6066	10096	4761	11789	318377	7639	25538	2971	4096	4777	6641	23573	6889	9228	7962	33927	17024	4295	6398	4928	7528	5012	63721	3434	6682	14532	19419	6081	6925
X671_1-Methylhistamine; [M+H]+	Polar	48151	10129	15317	9084	35544	2885	30740	7806	43027	8630	8714	150967	18817	48046	29958	124676	13956	18556	29212	34726	10009	23525	42213	9818	24102	41764	20682	13860	10940	29843	17504	15539	36892	29035	14294	28173	23567	20094	9022	14145	13781	42416	13796	889	13878	6967	3236	4359
X681_Bilirubin; [M+H]+	Polar	20332	14192	724	14082	22312	15009	4303	21236	92121	23909	22055	41469	10450	39479	26436	54608	15640	19058	4507	35146	12250	8270	61339	6452	4775	51011	12924	71285	18328	44732	65766	38460	10106	28388	17310	33713	17897	29322	11645	34967	25972	11072	18967	95923	13795	7787	16942	4622
X705_Sucrose; [M+Na]+	Polar	3583	3251	442	980	3481	1464	4376	5089	15786	3239	1953	7056	3389	7978	4760	3843	405	3496	898	1614	4400	1563	3029	1278	2428	6399	3277	1883	5594	7625	2357	2996	2520	2644	3749	780	4569	606	1813	9052	1282	4465	1887	2396	3132	1696	820	1146
X718_3-Indoxyl sulfate; [M-H]-	Polar	23661	5168	8722	21431	10980	9859	21400	11229	18673	60658	13872	30185	5824	16830	28262	49975	9669	28832	6635	4008	3048	7056	56393	15680	20174	18264	17324	12659	16801	20063	8346	3145	13295	11354	10838	20819	14999	10805	8118	9017	4859	41136	9844	9535	19002	12629	10155	2257
X728_Dehydroisoandrosterone sulfate; [M-H]-	Polar	2702	1554	1122	3695	432	4929	6588	3461	841	836	696	5006	444	19430	7617	4824	9550	1040	3176	491	3831	5044	2235	594	16269	3881	591	347	3536	2239	3377	1383	2137	804	1072	2818	6583	9779	2427	4010	2899	14705	1505	2500	5821	4849	30953	7370
X730_Glycerol-2-phosphate; [M-H]-	Polar	189803	85269	336122	138680	135069	202698	195238	808524	390407	129964	62534	55311	252347	166670	496555	7184	193931	272019	200222	196110	57343	212559	68641	60645	182951	281932	121224	42754	236957	288088	43307	46209	109656	91636	330868	105552	43781	147486	142876	1293951	9264	122025	169546	155565	138856	380964	91501	258358
X742_UDP-glucose; [M-H]-	Polar	14116	5669	7526	6723	20733	11457	15430	19349	11608	11418	13167	15303	16404	16704	14701	20745	9966	9943	12706	11815	5971	14845	13572	8092	8548	7590	9481	5280	9827	13417	7650	9620	9571	9298	8800	8577	6661	10958	8240	11949	2850	16398	13238	6918	10981	10818	5510	6908
X617_Acetyl-Sulfamethoxazole (metabolite of sulfamethoxazole); [M+H]+	Drugs	52	43	42	46	39	42	47	47	40	50	320550	39	36630	47	251049	38	51	710052	45	42	49	51	46	39	512	48	39	38	52	46	161150	267265	48	42	39	99137	41	45	38	173059	42	87582	40	40	45	54	45	193155
X620_Amiodarone; [M+H]+	Drugs	50	49301	40	45	38	40	45	10716	408693	165880	1222533	37	154753	798503	591	36	84163	1317156	869	4863	49	49	720352	5395	803764	185589	17380	13943	933091	2375199	170113	40	1426	41	38	52	662321	44	36	52	129422	290428	39	39	445613	52	44	410427
X626_Cotinine (metabolite of nicotine); [M+H]+	Drugs	2668	2067	14180	21207	1895	1592	1371	2078	2432	3016	2864	1708	1737	2620	1402	1526	1970	3491	1444	2260	4969	6961	3185	2971	2097	2695	1923	1816	2827	2635	2131	1569	1888	2602	1852	2552	2286	24439	1731	8598	2505	2492	2021	1596	1851	48678	2330	2381
X639_Metformin; [M+H]+	Drugs	2538	256728	1354	1424	1450	1363	1987	1490	1371	2326	2555	1615	1433	1883	1329	1646	1301	1962	1780	1658	1872	1935	1836	1313	2281	1476	1654	1571	1254	2059	1677	1349	1859	1978	1396	1796	1306	1458	1557	2626	1598	1474	1272	1243	1792	2053	1758	230236
X641_Metoprolol; [M+H]+	Drugs	36	3287	29	32	27	6982	32	32	27	35	38	27	30	33	27	29337	36	31	32	29	34	160866	115510	4237	34	33	27	11180	36	32	27	29	33	29	520	370	29	31	1490	38	29	32	28	26	31	5605	30	33
X648_Omeprazole sulfone (metabolite of omeprazole); [M+H]+	Drugs	58	2438	47	3567	18929	8169	55	832	59120	5947	4517	47	45	53	18157	453	56	12953	50	47	2682	60	54	46	60	57	7044	4052	59	12307	9090	43	50	45	42	63	44	53	41	9514	2402	2231	45	7979	3421	983	40554	1776
X649_Omeprazole; [M+H]+	Drugs	49	106465	1817	21433	105630	33445	42	41	211330	34467	115822	37	38	44	37601	7151	48	77940	3292	37	121993	71880	43	3062	46	45	22827	218961	9555	84019	13960	2533	195274	39	34	47	6560	3359	9562	55210	162686	25835	38	30182	55710	32115	75371	44
X652_Pantoprazole; [M+H]+	Drugs	45	2818	36	41	34	36	113910	41	2772	44811	48	10854	381	42	35	33	46	39	40	78764	44	43	40	33	5533	42	34	33	45	17434	5031	37	43	37	5689	20363	20900	39	32	47	37	40	35	34	39	46	39	42
X665_Warfarin; [M+H]+	Drugs	99	27135	80	72677	21028	49481	87	22667	147938	7999	8671	75	47438	90	78	5219	54141	6542	32371	78	36961	24455	30745	72	19132	91	8415	725	16060	3687	74	67986	90	80	72	1789	30847	61146	71	104	63587	21319	4368	75	84	63546	84	16635
X666_Zolpidem; [M+H]+	Drugs	3054	5580	43	47	34493	45	51	49	39	47	19633	38	45	2731	44	36	50	43	915	45	49	54	44	41	54	47	37	47986	49	26896	38	44	50	42	41	58	44	48	39	56	446	44	38	42	48	57	48	52
X672_4-Acetamidoantipyrine; [M+H]+	Drugs	4428	112	108	114	94	101	114	113	101	519116	141	101	104	121	103	1387509	132	113	225944	80942	126	126	2609	1942	126	122	101	220038	134	755890	805554	100	118	106	94	20413	100	110	96	140	108	97200	3263223	99	109	131	110	120
X673_4-Aminoantipyrine; [M+H]+	Drugs	44	35	36	42	35	38	42	42	35	4527	49	35	39	43	38	65779	47	39	39153	132029	45	46	41	35	46	42	35	1662	47	11747	21505	37	44	38	35	48	37	41	32	47	606	3596	91210	36	41	48	41	44
X674_4-Aminomethylcyclohexanecarboxylic acid (tranexamic acid); [M+H]+	Drugs	4317797	2566619	617035	1704655	1364691	2530987	100890	2783892	7279238	3216260	2994114	1985314	3298191	10105132	1356687	2396874	761650	1377712	550354	1281213	1632750	4359107	3031568	4250226	1788001	1232228	2402	3869942	5448015	4154	3127634	1144449	1466495	6472770	2968476	668096	4840270	1324164	1277178	4311870	1696672	5157487	4639464	2280568	2859831	2499692	2057482	1188110
X675_4-Formylaminoantipyrine; [M+H]+	Drugs	910	43	42	46	40	43	49	47	41	41587	56	40	43	480	42	1330442	52	46	174618	82676	50	52	559	40	52	49	40	86389	53	201783	323666	41	48	42	39	1723	42	47	37	55	43	94735	1508545	41	46	55	46	50
X680_Azithromycin; [M+2H]2+	Drugs	22	19	18	20	16	17	20	19	44273	22	25	17	18	21	19	17	23	19	20	17	22	23	20	17	23	20	18	16	24	19	17	17	20	18	16	22	17	19	16	23	19	20	18	18	18	23	19	21
X682_Cefuroxime; [M+Na]+	Drugs	131733	45020	30381	28729	53722	49923	105089	48166	23	62453	111461	75110	27265	3728	63682	70560	31	26	27	26	72204	69573	27	103209	349	28	23	22	31	27	23	26	30	26	24	34	26	28	22	31	25	27	24	24	28	32	28	30
X684_Descladinoseazithromycin; [M+H]+	Drugs	42	36	34	36	31	33	37	37	67393	39	42	30	33	37	31	29	40	34	35	33	38	39	35	30	39	38	30	30	40	36	30	32	38	33	30	43	32	36	31	44	32	35	31	31	36	42	355	38
X685_Desethylamiodarone; [M+H]+	Drugs	43	10687	35	37	31	33	38	2332	628946	88539	646279	33	44676	492805	34	31	47034	1030981	37	33	40	42	764418	2647	595253	51828	6708	3826	523516	1678685	37998	33	39	34	31	43	489375	36	31	46	155524	224176	33	33	280236	44	36	281734
X686_Desmethylcitalopram; [M+H]+	Drugs	37	31	30	350	28	31	35	33	29	37	23404	29	13324	35	70233	294	38	124483	33	31	36	39	34	29	39	35	29	28	38	33	49041	44254	34	30	352	20737	362	409	27	15544	31	22388	30	31	648	41	34	24901
X687_Diazepam; [M+H]+	Drugs	48	42	38	63	48	50	50	62	2913	54	3611	40	60	1912	32	13160	66	43	57	50	65	42	48	35	45	45	43	35	60	1740	50	57	67	57	50	63	56	46	35	50	48	56	48	38491	56	50	45	47
X688_Gabapentin; [M+H]+	Drugs	1375	1245	1423	1331	1032	1308	1406	1283	649950	535175	1644	1246	1106	1487	1653	1199	1672	1365	31768	1348	1697	1840	1393	1321	1556	1390	1006	1190	1886	1350	1046	1091	1645	1307	1022	1457	1416	1579	1184	1901	1064	1353	1268	538	1454	1676	1522	1877
X695_Iomeprol; [M+H]+	Drugs	40	33	32	39	36	39	44	42	29	38	42	30	37	38	37	28	42	37112	36	39	40	46	35	36	47	36	30	29	40	34	32	36	42	35	35	51	37	42	29	42	33	36	32	36	41	50	42	45
X697_Lidocaine; [M+H]+	Drugs	27800	7632	47278	22552	7538	6049	20854	7340	28575	8258	108966	6224	23772	42329	116851	27252	43875	57829	36508	152789	31839	22792	35331	35722	9611	38532	17047	26079	23797	32927	19450	21073	18512	17780	33133	6002	11583	24307	26798	53305	49658	20978	20635	294657	27204	9811	33896	18532
X698_Metoclopramide; [M+H]+	Drugs	56	46	45	49	46	50	56	54	39	47	9493	38	48	45	47	37	51	43	44	50	49	58	44	45	59	48	36	40	49	47	11779	47	53	43	45	65	47	54	40	58	2564	44	11816	46	53	63	53	58
X699_Metoprolol acid; [M+H]+	Drugs	26	28659	21	24	20	29154	24	24	20	26	28	20	22	24	21	25138	27	22	23	21	26	84743	55478	24940	26	24	20	28530	27	23	20	21	25	22	20	290	21	23	5379	27	22	23	21	20	23	5637	23	25
X700_Midazolam; [M+H]+	Drugs	112682	12013	25982	20030	19238	20894	7939	4615	47937	60218	26194	50084	45559	117552	12093	36011	20460	92252	4308	46492	41433	51882	16718	17172	36975	76294	115771	42	87582	54515	14983	59284	56	83243	54629	59	71377	50	53227	35109	87305	43198	41279	105858	4142	58276	13923	39567
X701_N,N-Diethyl-2-aminoethanol; [M+H]+	Drugs	6939	8788	178653	6316	5939	5439	6380	6643	48855	11448	26792	9175	164530	35606	6274	5618	9094	22388	6921	5826	7552	976864	113959	28243	27342	16831	37806	40845	60564	49369	23550	5196	20965	5518	4603	7012	28691	8950	8860	7660	13364	23004	166541	5649	16347	7203	5402	15986
X704_Sertraline; [M+H]+	Drugs	105082	124	122	132	156656	117	248156	132	115	51353	160	115	122	131631	117	111	152	128	9608	273004	145	144	134	109	144	139	114	110	152	133	1139	117	138	72825	109	151	117	127	108	158	123	133	118	113	127	151	127	138
X707_Trazodone; [M+H]+	Drugs	72	62	58	67	55	60	68	66	56	75	284581	58	61	72	61	55	78	63	69	59	74	75	68	57	75	67	60	52	80	64	59	59	69	62	55	77	59	65	53	76	65	69	62	59	64	78	65	71
X720_Acetaminophen glucuronide; [M-H]-	Drugs	19	16	15	17	14	14	16	17	795	253055	19	14	15	17	14	13	19	256063	8869	45365	18	18	16	13	18	17	14	13	19	16	14	15	17	15	14	2826	15	16	13	20	15	17	15	14	16	731	16	17
X669_alpha-Hydroxymetoprolol; [M+H]+	Drugs	31	5225	25	27	21	4532	313	26	23	30	33	23	24	29	27	23	32	26	28	22	30	22274	4291	10178	30	28	24	7811	32	27	24	23	276	25	21	28	23	24	1074	32	26	28	25	24	24	331	25	27
X629_Ergothioneine; [M+H]+	Others	1793	16641	3530	2202	4148	5882	3121	5377	11401	108	21394	11677	14486	7272	7316	12537	1521	5189	2701	29787	20748	27952	12924	3116	2403	15678	9361	11187	3989	9776	7752	15987	48838	16484	16010	9031	8805	9826	10124	9928	3447	7305	3989	4110	6601	2326	987	6444
X656_Piperine; [M+H]+	Others	79477	92136	31153	13403	12103	50274	4491	7291	28072	3542	16352	70873	13999	14107	640	2658	58989	5062	151405	191561	141009	187710	19974	32332	97770	15353	10879	119492	25994	5813	8838	121946	57188	58881	96676	8078	224043	1423	27163	71909	63494	799	1754	7872	27135	163069	10149	107423
X659_Stachydrine (proline betaine); [M+H]+	Others	1948862	261252	30233	96578	665573	587480	476500	2347614	2075281	1049586	1884034	476940	652217	568287	1608590	4559397	54517	1421865	199391	35479	492669	794359	2531447	2184732	1540264	391787	3767097	1638834	364403	2440260	4809763	1261253	32614	2315648	426445	2517584	5175892	152179	59735	2213702	1271128	3330375	99796	2140111	2226601	281619	49657	12275
X662_Trigonelline; [M+H]+	Others	56289	7149	24407	30366	10542	21399	38825	24422	144724	23363	29240	99987	16926	102769	30457	30193	7794	30422	9880	55735	25192	18019	28833	110323	68098	45517	45380	49841	28017	14216	114988	19040	84357	19010	23435	27433	67682	42127	8013	77258	10077	26654	11984	14927	26137	30493	18004	11466
X692_Histamine; [M+H]+	Others	1259698	215069	152536	223099	606002	66882	975624	420179	1585244	221356	141605	2437486	578183	592104	573671	1234395	191689	148117	197833	537235	369926	485265	1028205	187562	445509	1037773	846668	975339	328512	280769	258372	291641	493094	376900	424369	319545	777736	851260	363341	312802	121649	1293331	414962	49214	301906	170112	463888	130322
X696_Lenticin; [M+H]+	Others	31094	36580	9405	7814	25420	31498	27289	2710	96851	45924	66484	49256	65791	135789	171016	19276	38720	11769	32983	48732	11158	21260	27921	149499	9609	58079	71773	133917	20382	75071	29149	117308	37425	4726	74105	55485	75113	26147	26338	531756	15570	8543	17373	39365	113759	4141	105057	2095
X702_N,N-Dimethyldodecylamine N-oxide; [M+H]+	Others	45528	43725	20281	12315	22886	13903	14948	22333	76398	40335	18582	496208	169768	16660	12368	85216	21674	62225	11364	54766	40065	22968	21170	29764	46248	19972	17315	15932	16578	43503	17689	13775	10267	26551	8746	17816	21020	14329	13530	73022	26152	10916	14373	24195	15796	15129	9853	21739
X706_Thiamine; [M]+	Others	3049	307	744	440	6918	897	42	1935	13540	2353	414	16978	2095	1976	4668	28041	1261	2232	597	2089	37	2805	2189	1772	4016	4392	5366	3699	5803	3112	11295	3557	3099	3044	959	3080	12958	4323	1436	4668	10269	4543	415	8443	1590	1111	892	2246
X727_Gluconic acid; [M-H]-	Others	67804	86674	21198	36149	69290	39926	69879	98757	107077	106791	64692	221341	70145	70327	147259	141354	94390	87416	42172	58072	37033	76062	67034	54138	98834	71743	82489	61564	105728	116739	74838	52402	64498	46093	61930	82246	132326	93656	37609	124755	37088	107686	62274	55515	57124	41723	48484	39864
X732_Hippurate; [M-H]-	Others	67717	69555	4448	23099	8747	78732	11947	28918	100214	21661	65263	141491	27322	51766	43767	59897	8085	43450	11086	20809	13550	42286	17635	22351	6876	51554	27566	139313	92406	29854	61734	11374	51608	7884	42068	163910	79925	92572	10171	78177	37974	37277	5614	21975	42434	8567	13699	4329
X740_Sebacic acid; [M-H]-	Others	8399	5609	2846	4524	6258	5665	6480	5828	10899	5323	9258	7496	6433	7680	5467	5629	4689	7500	4030	6280	6579	6784	5730	5889	4858	6072	5082	4014	4054	5992	7946	4819	7843	6074	4708	9204	7705	5096	4988	6448	4228	4717	5285	14951	5581	4735	64460	5089
X741_Threonic acid; [M-H]-	Others	523196	91856	65227	105325	382500	154715	486600	566796	586681	313063	306265	561363	380666	444895	626580	537810	282718	391561	208517	366223	198487	255319	574333	291267	388285	779930	902712	352955	622557	593986	661049	270612	630082	412823	321007	464831	694815	787621	278873	590242	416167	1115732	713579	595526	708086	291610	655260	184253
X576_PEtOH 34:1; PEtOH 16:0-18:1; [M-H]-	Others	1864	8383	2309	8194	14214	4132	15522	53735	21682	586	8485	4385	4498	1571	1752	1084	22114	777	9046	49379	1918	6987	3774	2070	12412	1239	14	8297	406	8638	4238	809	8625	602	6569	9623	1212	96453	22236	3013	15	184316	36644	12165	39391	697	615	163
X577_PEtOH 36:2; PEtOH 18:1-18:1; [M-H]-	Others	1854	6107	2412	7039	17240	3393	11652	39414	18770	1102	6558	4613	6565	2320	1137	1442	16590	14	7289	59209	1212	6648	5013	1705	6692	522	265	7528	257	6710	3252	621	9092	985	5997	11628	1051	49523	22065	1419	380	117870	33393	11634	36448	667	298	309
X578_PEtOH 36:4; PEtOH 16:0-20:4; [M-H]-	Others	1989	5702	1452	7385	13683	3525	15781	45550	17061	492	4628	3084	4553	2778	617	648	9974	431	5732	42134	1440	6954	4685	1266	7517	1266	305	8166	14	10193	2323	833	4189	1061	5244	8994	771	49356	17459	3018	12	167649	29622	12206	43123	653	858	641
X579_PEtOH 38:4; PEtOH 18:0-20:4; [M-H]-	Others	1916	6695	790	5466	16852	3445	15130	39434	17178	204	3890	3168	5211	3967	3540	696	8158	2501	6139	30544	1817	8011	5858	534	8956	332	2964	10124	1138	9406	2726	745	5076	209	8501	8014	279	36548	15428	6535	1241	120366	25051	12612	37482	582	730	173
[truncated: 4 more columns]

## Sheet: README
Class
ACar	acylcarnitine
BMP	bis(monoacylglycero)phosphate
Cer	ceramide
CL	cardiolipin
DAG	diacylglycerol
FA	fatty acid
GM3	monosialodihexosylganglioside
LPC	lysophosphatidylcholine
LPE	lysophosphatidylethanolamine
MAG	monoacylglycerol
PC	phosphatidylcholine
PE	phosphatidylethanolamine
PG	phosphatidylglycerol
PI	phosphatidylinositol
PS	phosphatidylserine
SM	sphingomyelin
TAG	triacylglycerol
Isobars are numbered in the brackets after the analyte name (i.e., peak number in the case of analyte detected as multiple peaks).
