# Supplementary material for: Dysregulation of epicardial adipose tissue in cachexia due to heart failure: the role of natriuretic peptides and cardiolipin
Source: J Cachexia Sarcopenia Muscle. 2020 Oct 20;11(6):1614–27. doi: 10.1002/jcsm.12631 (PMC7749591; doi:10.1002/jcsm.12631)
Supplement: Supplementary file 3 — Dataset S2. Analytes in EAT extracts with known structures and significantly different mean levels in (A) BW‐stable and cachectic, and (B) Cluster A4‐ and Cluster B4‐patients, respectively. [file JCSM-11-1614-s002.xlsx]

## Sheet: (A) BW-stable_Cachexia_ttest
	t.stat	P (original)	(-)log10(P)	PFDR (FDR 0.05)	Fold Change (BW-stable/Cachexia)	log2(FC)
X666_Zolpidem MH	-4.4389	4.9927e-05	4.3017	0.037445	0.028282	-5.144
X185_Cer-NS d322 Cer-NS d182/140 MH	2.6647	0.010345	1.9853	0.698	1.4175	0.50338
X189_Cer-NS d362 Cer-NS d182/180 MH	2.8687	0.006023	2.2202	0.698	1.8366	0.87707
X200_Cer-NS d424 Cer-NS d182/242 MH	2.372	0.02158	1.6659	0.698	1.3378	0.41982
X217_HexCer-NS d401 HexCer-NS d181/220 MH	-2.3888	0.020718	1.6836	0.698	0.79865	-0.32437
X221_LPC 161 1 MH	-2.3578	0.022336	1.651	0.698	0.66551	-0.58747
X223_LPC 160 1 MH	-2.4192	0.019236	1.7159	0.698	0.76272	-0.39077
X224_LPC 160 2 MH	-2.3722	0.021574	1.6661	0.698	0.7661	-0.3844
X230_LPC 180 1 MH	-2.5096	0.01537	1.8133	0.698	0.76954	-0.37792
X255_LPE 182 2 MH	-2.3649	0.021957	1.6584	0.698	0.72481	-0.46433
X282_PC 343 1 PC 160-183 MH	-2.4044	0.019947	1.7001	0.698	0.75293	-0.40942
X284_PC 344 1 MH	-2.5813	0.012824	1.892	0.698	0.57522	-0.79782
X297_PC 364 1 PC 182-182 MH	-2.4221	0.019099	1.719	0.698	0.77275	-0.37193
X300_PC 365 1 MH	-3.1378	0.0028528	2.5447	0.698	0.60839	-0.71692
X323_PC 386 3 PC 181-205 MH	-3.1795	0.0025325	2.5965	0.698	0.81064	-0.30287
X461_CL 706 CL 161-182-181-182 M-H-	-2.5959	0.012352	1.9082	0.698	0.6531	-0.61462
X515_PE 341 PE 160-181 M-H-	-2.5893	0.012564	1.9009	0.698	0.72279	-0.46835
X516_PE 342 PE 160-182 M-H-	-2.6199	0.011616	1.935	0.698	0.68957	-0.53624
X518_PE 343 2 PE 160-183 M-H-	-2.68	0.0099418	2.0025	0.698	0.49045	-1.0278
X521_PE 363 PE 181-182 M-H-	-2.7044	0.0093276	2.0302	0.698	0.72958	-0.45486
X597_PI 342 PI 160-182 M-H-	-2.5533	0.013767	1.8612	0.698	0.56903	-0.81342
X598_PI 361 PI 180-181 M-H-	-2.4064	0.019846	1.7023	0.698	0.6871	-0.54142
X599_PI 363 PI 181-182 M-H-	-2.7418	0.0084562	2.0728	0.698	0.63826	-0.64778
X698_Metoclopramide MH	-2.4461	0.018002	1.7447	0.698	0.19946	-2.3258
X209_DAG 361 2 DAG 180-181 MNH4	-2.3027	0.025493	1.5936	0.76478	0.70126	-0.51197
X188_Cer-NS d361 Cer-NS d181/180 MH	2.2088	0.031796	1.4976	0.79052	1.2868	0.36379
X203_DAG 320 DAG 160-160 MNH4	-2.0993	0.040861	1.3887	0.79052	0.58189	-0.78117
X205_DAG 341 1 DAG 160-181 MNH4	-2.053	0.045323	1.3437	0.79052	0.63673	-0.65124
X206_DAG 341 2 DAG 160-181 MNH4	-2.1029	0.04053	1.3922	0.79052	0.6592	-0.60121
X211_DAG 362 2 DAG 181-181 MNH4	-2.0576	0.044861	1.3481	0.79052	0.68528	-0.54523
X229_LPC 181 2 MH	-2.0896	0.041766	1.3792	0.79052	0.75885	-0.39812
X231_LPC 180 2 MH	-2.0982	0.040959	1.3876	0.79052	0.81462	-0.2958
X249_LPC 241e MH	-2.0823	0.042455	1.3721	0.79052	0.6181	-0.6941
X250_LPE 160 MH	-2.1385	0.037386	1.4273	0.79052	0.71619	-0.48159
X294_PC 363 1 PC 181-182 MH	-2.2618	0.028091	1.5514	0.79052	0.82473	-0.27801
X318_PC 384 4 PC 180-204 MH	-2.1358	0.037615	1.4246	0.79052	0.76686	-0.38297
X514_PE 321 PE 160-161 M-H-	-2.0833	0.042361	1.373	0.79052	0.52927	-0.91793
X517_PE 343 1 PE 161-182 M-H-	-2.146	0.036753	1.4347	0.79052	0.55222	-0.85669
X522_PE 364 1 PE 182-182 M-H-	-2.2492	0.028937	1.5385	0.79052	0.52107	-0.94045
X563_PE 386e 2 PE 161e/225 M-H-	2.1783	0.034129	1.4669	0.79052	1.3043	0.38327
X596_PI 341 PI 160-181 M-H-	-2.1089	0.039987	1.3981	0.79052	0.5821	-0.78066
X700_Midazolam MH	2.0582	0.044803	1.3487	0.79052	1.2955	0.37348
X719_4-Hydroxyphenyllactic acid M-H-	-2.123	0.038724	1.412	0.79052	0.70954	-0.49504
X545_PE 344e PE 161e/183 M-H-	-2.0188	0.048888	1.3108	0.83331	0.71348	-0.48705
X410_PS 321 MH	-1.995	0.051506	1.2881	0.84978	0.65505	-0.61033
X733_Indolelactic acid M-H-	-1.9896	0.05212	1.283	0.84978	0.81447	-0.29607
X208_DAG 361 1 DAG 180-181 MNH4	-1.9766	0.053612	1.2707	0.85551	0.66502	-0.58853
X614_1-Methyladenosine MH	-1.9566	0.055996	1.2518	0.87494	0.81545	-0.29432
X002_ACar 20 M	-1.7234	0.091003	1.0409	0.89927	0.80291	-0.31669
X009_ACar 60 M	-1.3746	0.1754	0.75597	0.89927	0.95957	-0.059544
X010_ACar 80 M	-1.5254	0.13347	0.87462	0.89927	0.83337	-0.26296
X013_ACar 103 M	-1.7374	0.088467	1.0532	0.89927	0.74678	-0.42124
X014_ACar 120 M	-1.4199	0.16184	0.79093	0.89927	0.93908	-0.090686
X015_ACar 121 M	-1.352	0.18248	0.7388	0.89927	0.76031	-0.39534
X017_ACar 140 M	-1.3824	0.17298	0.762	0.89927	1.0378	0.053537
X018_ACar 141 M	-1.6557	0.10405	0.98274	0.89927	0.72006	-0.47381
X019_ACar 160 M	-1.2984	0.2001	0.69874	0.89927	0.9096	-0.1367
X020_ACar 161 M	-1.6275	0.10991	0.95896	0.89927	0.95755	-0.062584
X022_ACar 181 M	-1.4537	0.15227	0.81739	0.89927	0.85815	-0.2207
X028_ACar 240 M	-1.3411	0.18594	0.73064	0.89927	0.78808	-0.34359
X030_ACar 261 M	-1.5344	0.13125	0.88191	0.89927	0.669	-0.57993
X034_TAG 402 TAG 100-120-182 MNH4	-1.7052	0.094365	1.0252	0.89927	0.28822	-1.7948
X184_Cer-NS d321 Cer-NS d181/140 MH	1.5603	0.125	0.9031	0.89927	1.2036	0.26737
X187_Cer-NS d342 Cer-NS d182/160 MH	1.699	0.095533	1.0198	0.89927	1.288	0.36509
X191_Cer-NS d382 Cer-NS d182/200 MH	1.7088	0.09368	1.0284	0.89927	1.3171	0.39738
X196_Cer-NS d412 Cer-NS d182/230 MH	1.6916	0.096948	1.0135	0.89927	1.3516	0.43462
X199_Cer-NS d423 Cer-NS d182/241 MH	1.8311	0.073044	1.1364	0.89927	1.2971	0.37526
X202_DAG 301 DAG 140-161 MNH4	-1.5665	0.12354	0.90819	0.89927	0.63882	-0.64651
X204_DAG 321 DAG 160-161 MNH4	-1.8825	0.065592	1.1832	0.89927	0.61943	-0.69099
X207_DAG 342 DAG 160-182 MNH4	-1.5764	0.12124	0.91635	0.89927	0.73383	-0.44649
X210_DAG 362 1 DAG 181-181 MNH4	-1.4756	0.14633	0.83468	0.89927	0.77073	-0.3757
X212_DAG 363 1 DAG 181-182 MNH4	-1.7499	0.086263	1.0642	0.89927	0.7016	-0.51127
X213_DAG 363 2 DAG 181-182 MNH4	-1.5453	0.12858	0.89083	0.89927	0.72414	-0.46566
X214_DAG 364 1 DAG 181-183 MNH4	-1.4304	0.15881	0.79911	0.89927	0.70125	-0.51199
X218_HexCer-NS d421 HexCer-NS d181/240 MH	-1.6541	0.10438	0.9814	0.89927	0.81027	-0.30352
X222_LPC 161 2 MH	-1.8146	0.075583	1.1216	0.89927	0.714	-0.48601
X225_LPC 170 MH	-1.5984	0.11624	0.93463	0.89927	0.86103	-0.21586
X227_LPC 182 2 MH	-1.7791	0.081302	1.0899	0.89927	0.72409	-0.46576
X228_LPC 181 1 MH	-1.4763	0.14613	0.83526	0.89927	0.87073	-0.19971
X232_LPC 205 MH	1.4233	0.16085	0.79358	0.89927	1.3476	0.43037
X239_LPC 226 MH	-1.3313	0.18913	0.72325	0.89927	0.78009	-0.35829
X248_LPC 240e MH	-1.6066	0.11444	0.94144	0.89927	0.79757	-0.32632
X253_LPE 181 2 MH	-1.5706	0.12259	0.91156	0.89927	0.83745	-0.25592
X263_PC 290 MH	1.5676	0.12328	0.90912	0.89927	1.3968	0.48214
X267_PC 310 1 PC 150-160 MH	1.5214	0.13446	0.87139	0.89927	1.4667	0.55258
X268_PC 310 2 PC 150-160 MH	1.3422	0.18558	0.73146	0.89927	1.2998	0.37827
X271_PC 321 PC 160-161 MH	-1.5748	0.1216	0.91507	0.89927	0.79632	-0.32858
X273_PC 323 MH	-1.4091	0.165	0.78253	0.89927	0.75139	-0.41237
X280_PC 341 PC 160-181 MH	-1.4446	0.15482	0.81018	0.89927	0.89211	-0.16471
X286_PC 344 3 PC 160-184 MH	-1.8569	0.06922	1.1598	0.89927	0.75863	-0.39854
X293_PC 361 PC 180-181 MH	-1.9292	0.059386	1.2263	0.89927	0.78072	-0.35711
X298_PC 364 2 PC 182-182 MH	-1.4899	0.14253	0.84609	0.89927	0.8082	-0.30721
X303_PC 365 4 PC 160-205 MH	-1.4991	0.14015	0.85341	0.89927	0.94751	-0.077786
X306_PC 372 MH	-1.3813	0.17333	0.76113	0.89927	0.92929	-0.10581
X310_PC 377 MH	-1.7669	0.083344	1.0791	0.89927	0.90424	-0.14522
X312_PC 382 PC 180-202 MH	-1.6858	0.098071	1.0085	0.89927	0.87692	-0.18948
X321_PC 386 1 PC 182-204 MH	-1.5436	0.129	0.88941	0.89927	0.875	-0.19264
X324_PC 387 1 MH	-1.7243	0.090823	1.0418	0.89927	0.77267	-0.37208
X332_PC 406 1 PC 181-225 MH	-1.4449	0.15472	0.81046	0.89927	0.90063	-0.151
X334_PC 407 PC 181-226 MH	-1.8677	0.067677	1.1696	0.89927	0.74674	-0.42132
X342_PC 301e MH	1.8078	0.076652	1.1155	0.89927	1.5026	0.58747
X343_PC 311e MH	1.8465	0.070741	1.1503	0.89927	1.4115	0.49722
X348_PC 331e MH	1.6477	0.10568	0.97603	0.89927	1.4408	0.5269
X352_PC 341e 2 MH	1.8443	0.071072	1.1483	0.89927	1.4314	0.51739
X357_PC 344e 1 MH	1.9032	0.062778	1.2022	0.89927	1.2942	0.37207
X372_PC 365e 3 MH	1.4353	0.15742	0.80295	0.89927	1.1824	0.2417
X374_PC 366e MH	1.298	0.20024	0.69846	0.89927	1.9828	0.98755
X380_PC 384e 3 MH	1.2992	0.19984	0.69931	0.89927	1.3898	0.47488
X401_PC 408e 1 MH	1.7926	0.079088	1.1019	0.89927	2.0457	1.0326
X408_PC 445e MH	-1.4308	0.15871	0.7994	0.89927	0.77534	-0.36709
X411_PS 342 MH	-1.6449	0.10627	0.97361	0.89927	0.83569	-0.25895
X419_PS 385 MH	-1.3303	0.18945	0.72251	0.89927	0.86027	-0.21715
X435_SM d352 MH	1.3673	0.17764	0.75046	0.89927	1.1321	0.17898
X445_SM d401 SM d181/220 MH	-1.5439	0.12891	0.88971	0.89927	0.86087	-0.21613
X452_SM d421 2 SM d181/240 MH	-1.3826	0.17294	0.76211	0.89927	0.87965	-0.18499
X462_CL 707 CL 161-182-182-182 M-H-	-1.3531	0.18211	0.73967	0.89927	0.96525	-0.051024
X474_FA 161 M-H-	-1.6994	0.095465	1.0202	0.89927	0.54408	-0.87812
X475_FA 162 M-H-	-1.4615	0.15014	0.8235	0.89927	0.81959	-0.28703
X497_FA 221 M-H-	-1.3371	0.18723	0.72763	0.89927	0.81315	-0.2984
X498_FA 222 M-H-	-1.322	0.1922	0.71626	0.89927	0.86393	-0.21102
X502_FA 225 2 M-H-	-1.3964	0.16875	0.77276	0.89927	0.87291	-0.19609
X504_FA 241 M-H-	-1.3262	0.1908	0.71943	0.89927	0.81716	-0.29131
X505_FA 244 M-H-	-1.4927	0.14181	0.8483	0.89927	0.78905	-0.3418
X508_GM3 d421 M-H-	-1.3367	0.18737	0.72729	0.89927	0.88358	-0.17857
X519_PE 361 PE 180-181 M-H-	-1.3049	0.19791	0.70354	0.89927	0.90744	-0.14012
X520_PE 362 PE 181-181 M-H-	-1.4943	0.14139	0.84957	0.89927	0.91392	-0.12986
X530_PE 384 2 PE 160-224 M-H-	-1.3761	0.17491	0.75718	0.89927	0.91682	-0.12528
X534_PE 386 1 PE 182-204 M-H-	-1.8516	0.069993	1.1549	0.89927	0.86499	-0.20924
X539_PE 406 1 PE 181-225 M-H-	-1.3121	0.19547	0.70893	0.89927	0.90538	-0.1434
X542_PE 322e PE 161e/161 M-H-	-1.7926	0.079086	1.1019	0.89927	0.65779	-0.60431
X543_PE 342e PE 161e/181 M-H-	-1.3434	0.18519	0.73237	0.89927	0.85529	-0.22552
X554_PE 366e PE 161e/205 M-H-	1.3217	0.1923	0.71602	0.89927	1.2757	0.35124
X556_PE 375e 2 PE 171e/204 M-H-	1.7499	0.086276	1.0641	0.89927	1.2594	0.33278
X558_PE 384e PE 181e/203 M-H-	1.6141	0.11279	0.94773	0.89927	1.1791	0.23766
X561_PE 385e 3 PE 181e/204 M-H-	1.3248	0.19126	0.71838	0.89927	1.1649	0.2202
X580_PG 341 1 PG 160-181 M-H-	-1.5691	0.12293	0.91033	0.89927	0.4268	-1.2284
X582_PG 342 1 PG 161-181 M-H-	-1.5575	0.12567	0.90078	0.89927	0.46569	-1.1026
X586_PG 363 PG 181-182 M-H-	-1.3007	0.19932	0.70044	0.89927	0.54101	-0.88627
X587_PG 364 1 PG 182-182 M-H-	-1.3175	0.19369	0.7129	0.89927	0.53358	-0.90621
X595_PI 321 PI 160-161 M-H-	-1.8423	0.071359	1.1466	0.89927	0.49954	-1.0013
X600_PI 364 1 PI 182-182 M-H-	-1.4831	0.14434	0.84063	0.89927	0.4983	-1.0049
X602_PI 374 PI 170-204 M-H-	1.365	0.17837	0.74869	0.89927	1.1751	0.23277
X606_PI 384 1 PI 181-203 M-H-	-1.3417	0.18576	0.73106	0.89927	0.80745	-0.30855
X619_Alanine MH	-1.5043	0.13879	0.85764	0.89927	0.86666	-0.20647
X625_Citrulline MH	-1.3092	0.19646	0.70672	0.89927	0.86085	-0.21616
X626_Cotinine metabolite of nicotine MH	1.3687	0.1772	0.75153	0.89927	2.3114	1.2088
X627_Creatine MH	-1.5998	0.11593	0.93579	0.89927	0.84071	-0.25033
X632_Glutamine MH	-1.4915	0.14212	0.84734	0.89927	0.89686	-0.15705
X645_N1-Acetylspermidine MH	-1.5188	0.1351	0.86934	0.89927	0.73038	-0.45328
X646_N6,N6,N6-Trimethyllysine MH	-1.4677	0.14845	0.82842	0.89927	0.89377	-0.16203
X650_Ornithine MH	-1.819	0.074901	1.1255	0.89927	0.69295	-0.52918
X652_Pantoprazole MH	1.3069	0.19723	0.70503	0.89927	3.6987	1.887
X656_Piperine MH	1.6908	0.097107	1.0127	0.89927	2.0984	1.0693
X658_Serine MH	-1.3926	0.16989	0.76983	0.89927	0.87022	-0.20055
X663_Tryptophan MH	-1.8956	0.063796	1.1952	0.89927	0.8141	-0.29672
X672_4-Acetamidoantipyrine MH	-1.6654	0.10209	0.99102	0.89927	0.17749	-2.4942
X675_4-Formylaminoantipyrine MH	-1.436	0.15723	0.80346	0.89927	0.27346	-1.8706
X678_Adenosine 5'-monophosphate MNa	-1.3788	0.1741	0.7592	0.89927	0.69557	-0.52374
X681_Bilirubin MH	-1.4954	0.14109	0.85049	0.89927	0.85567	-0.22487
X707_Trazodone MH	-1.5046	0.13872	0.85786	0.89927	0.0038702	-8.0134
X711_Citric acid M-H-	-1.6413	0.107	0.9706	0.89927	0.85731	-0.22212
X718_3-Indoxyl sulfate M-H-	-1.625	0.11045	0.95684	0.89927	0.64966	-0.62225
X721_Adenine M-H-	-1.7044	0.094517	1.0245	0.89927	0.84201	-0.24809
X726_Cytidine-5'-Monophosphate M-H-	-1.525	0.13356	0.87432	0.89927	0.74924	-0.41649
X739_Pseudouridine M-H-	-1.7722	0.08245	1.0838	0.89927	0.81627	-0.29288
X741_Threonic acid M-H-	-1.3749	0.17528	0.75626	0.89927	0.87056	-0.19998
X744_Uridine 5'-monophosphate M-H-	-1.3922	0.17002	0.76949	0.89927	0.73099	-0.45208
X524_PE 365 1 PE 161-204 M-H-	-1.29	0.20299	0.69252	0.90293	0.77257	-0.37226
X654_Phenylacetylglutamine MH	-1.2886	0.20346	0.69152	0.90293	0.64298	-0.63716
X301_PC 365 2 PC 161-204 MH	-1.2839	0.2051	0.68803	0.90486	0.88917	-0.16947
X001_Carnitine MH	-1.2111	0.23154	0.63537	0.90957	0.8635	-0.21174
X011_ACar 81 M	-1.261	0.21318	0.67126	0.90957	0.83841	-0.25427
X026_ACar 202 M	-1.2286	0.22498	0.64786	0.90957	1.5192	0.6033
X160_TAG 588 1 TAG 182-203-203 MNH4	1.2456	0.21871	0.66013	0.90957	1.386	0.47097
X179_BMP 363 BMP 181-182 MNH4	-1.2439	0.21935	0.65887	0.90957	0.53977	-0.88957
X194_Cer-NS d402 Cer-NS d182/220 MH	1.2292	0.22475	0.64829	0.90957	1.2726	0.34777
X315_PC 384 1 PC 181-203 MH	-1.2418	0.22012	0.65734	0.90957	0.90773	-0.13966
X407_PC 425e MH	-1.2222	0.22737	0.64326	0.90957	0.78245	-0.35392
X438_SM d362 SM d182/180 MH	1.2566	0.21472	0.66812	0.90957	1.1253	0.17037
X482_FA 184 M-H-	-1.2755	0.20804	0.68186	0.90957	0.79551	-0.33005
X564_PE 387e 1 PE 182e/205 M-H-	1.2496	0.21726	0.66303	0.90957	1.263	0.33683
X613_PI 406 PI 180-226 M-H-	-1.2724	0.20911	0.67963	0.90957	1.3206	0.40116
X628_Dihydroxyphenylalanine MH	-1.2096	0.23213	0.63426	0.90957	0.82049	-0.28544
X655_Phenylalanine MH	-1.266	0.21139	0.67492	0.90957	0.86981	-0.20122
X660_TMAO MH	-1.2627	0.21256	0.67251	0.90957	0.72149	-0.47095
X667_gamma-Butyrobetaine M	-1.2342	0.22291	0.65188	0.90957	0.89839	-0.15459
X683_Cytidine MH	-1.223	0.22708	0.64382	0.90957	0.89967	-0.15253
X702_N,N-Dimethyldodecylamine N-oxide MH	1.2166	0.22948	0.63925	0.90957	2.1068	1.0751
X708_2-Hydroxybutyric acid M-H-	-1.2189	0.2286	0.64092	0.90957	0.91209	-0.13276
X716_Succinic acid M-H-	-1.2135	0.23065	0.63704	0.90957	0.90364	-0.14618
X717_alpha-Hydroxyglutaric acid M-H-	-1.2077	0.23285	0.63292	0.90957	0.87903	-0.18602
X738_Ophthalmic acid M-H-	-1.2273	0.22546	0.64692	0.90957	0.92176	-0.11754
X236_LPC 203 2 MH	-1.1891	0.24	0.61979	0.91062	0.78215	-0.35449
X240_LPC 225 MH	-1.1881	0.2404	0.61906	0.91062	0.89559	-0.15909
X499_FA 223 M-H-	-1.2035	0.23446	0.62994	0.91062	0.88144	-0.18207
X529_PE 384 1 PE 181-203 M-H-	-1.1987	0.23631	0.62652	0.91062	0.81921	-0.28769
X651_Panthenol MH	1.1918	0.23897	0.62166	0.91062	2.2019	1.1387
X749_gamma-Glutamylglutamine M-H-	1.1948	0.23781	0.62376	0.91062	1.1357	0.1836
X003_ACar 30 MH	-1.0805	0.28511	0.54499	0.92926	0.84008	-0.2514
X004_ACar 40 MH	-1.0655	0.29177	0.53495	0.92926	1.0042	0.006088
X021_ACar 180 M	-1.16	0.25157	0.59934	0.92926	1.2218	0.28897
X023_ACar 182 M	-1.104	0.27486	0.56089	0.92926	1.0584	0.081857
X037_TAG 421 1 TAG 80-160-181 MNH4	-1.1297	0.264	0.5784	0.92926	0.23751	-2.074
X157_TAG 587 2 TAG 181-182-224 MNH4	1.1272	0.26502	0.57672	0.92926	1.2989	0.37732
X186_Cer-NS d341 Cer-NS d181/160 MH	1.0919	0.28011	0.55267	0.92926	1.128	0.17383
X192_Cer-NS d391 Cer-NS d171/220 MH	1.1077	0.27331	0.56335	0.92926	1.1794	0.23801
X219_HexCer-NS d422 HexCer-NS d181/241 MH	-1.0478	0.29976	0.52323	0.92926	0.84416	-0.24441
X234_LPC 204 2 MH	-1.0736	0.28815	0.54039	0.92926	0.86915	-0.20232
X237_LPC 202 MH	-1.0848	0.28321	0.54789	0.92926	0.95825	-0.061526
X238_LPC 201 MH	-1.0888	0.28144	0.55061	0.92926	0.90571	-0.14287
X251_LPE 180 MH	-1.0572	0.2955	0.52945	0.92926	0.91721	-0.12468
X252_LPE 181 1 MH	-1.1136	0.27079	0.56736	0.92926	0.94204	-0.086142
X274_PC 330 1 PC 160-170 MH	1.0455	0.30083	0.52169	0.92926	1.2318	0.30079
X281_PC 342 PC 160-182 MH	-1.1014	0.27599	0.55911	0.92926	0.94179	-0.086526
X287_PC 345 MH	1.0828	0.28407	0.54657	0.92926	1.6476	0.72038
X295_PC 363 2 PC 160-203 MH	-1.164	0.24996	0.60212	0.92926	0.87475	-0.19306
X313_PC 383 1 PC 181-202 MH	-1.0943	0.27906	0.5543	0.92926	0.9331	-0.099889
X319_PC 385 1 PC 181-204 MH	-1.1177	0.26904	0.57018	0.92926	0.92012	-0.12011
X338_PC 422 MH	-1.0915	0.28027	0.55243	0.92926	0.86897	-0.20262
X341_PC 300e MH	1.1469	0.25689	0.59025	0.92926	1.1645	0.21965
X353_PC 342e 1 MH	1.097	0.27789	0.55613	0.92926	1.1094	0.14974
X367_PC 364e 1 MH	1.0454	0.30087	0.52162	0.92926	1.1818	0.24095
X368_PC 364e 2 MH	1.0724	0.28869	0.53957	0.92926	1.3239	0.40476
X388_PC 387e 1 MH	1.0867	0.2824	0.54914	0.92926	1.8046	0.85165
X409_PC 446e MH	-1.1589	0.25198	0.59863	0.92926	0.82898	-0.27059
X468_FA 140 M-H-	-1.0514	0.29814	0.52558	0.92926	0.82938	-0.26989
X469_FA 141 M-H-	-1.1676	0.24851	0.60465	0.92926	0.80203	-0.31826
X477_FA 171 M-H-	-1.0426	0.30215	0.51978	0.92926	0.81228	-0.29995
X481_FA 183 M-H-	-1.0704	0.28958	0.53823	0.92926	0.79415	-0.33252
X483_FA 190 M-H-	-1.0649	0.29205	0.53454	0.92926	0.862	-0.21424
X487_FA 202 M-H-	-1.0395	0.30356	0.51776	0.92926	0.86793	-0.20436
X510_HexHexHexCer-NS d341 MCH3COO-	-1.0817	0.28456	0.54583	0.92926	0.87712	-0.18915
X532_PE 385 1 PE 181-204 M-H-	-1.0427	0.30212	0.51983	0.92926	0.92354	-0.11476
X585_PG 362 PG 181-181 M-H-	-1.1504	0.25546	0.59268	0.92926	0.51811	-0.94867
X608_PI 385 PI 181-204 M-H-	-1.0696	0.28995	0.53768	0.92926	0.91428	-0.12929
X609_PI 386 M-H-	-1.0662	0.29144	0.53545	0.92926	0.71276	-0.48851
X622_Asparagine MH	-1.1423	0.25877	0.58709	0.92926	0.88308	-0.17938
X657_Proline MH	-1.0776	0.2864	0.54303	0.92926	0.84513	-0.24276
X664_Tyrosine MH	-1.0493	0.29909	0.5242	0.92926	0.89152	-0.16566
X712_Fumaric acid M-H-	-1.0663	0.29141	0.5355	0.92926	0.96061	-0.057981
X713_Lactic acid M-H-	-1.0864	0.28253	0.54893	0.92926	0.91531	-0.12767
X714_Malic acid M-H-	-1.0488	0.29929	0.5239	0.92926	0.84182	-0.24842
X723_Adenosine-3-monophosphate M-H-	-1.113	0.27101	0.56701	0.92926	0.73328	-0.44756
X727_Gluconic acid M-H-	-1.1388	0.26021	0.58467	0.92926	0.87081	-0.19958
X732_Hippurate M-H-	-1.0408	0.30297	0.5186	0.92926	0.5725	-0.80464
X573_PE 407e 3 PE 181e/226 M-H-	1.0366	0.3049	0.51584	0.92959	1.2619	0.33559
X278_PC 332 PC 150-182 MH	1.0305	0.30771	0.51185	0.93435	1.1953	0.25739
X012_ACar 100 M	-0.99629	0.3239	0.48958	0.93449	0.84177	-0.2485
X056_TAG 464 TAG 120-161-183 MNH4	-1.0205	0.31241	0.50528	0.93449	0.48511	-1.0436
X159_TAG 587 4 TAG 180-181-226 MNH4	0.98785	0.32798	0.48415	0.93449	1.2144	0.28029
X326_PC 395 MH	1.0184	0.3134	0.50391	0.93449	0.95683	-0.063672
X335_PC 408 PC 204-204 MH	-1.0178	0.31369	0.5035	0.93449	0.90941	-0.13699
X391_PC 402e MH	-0.98627	0.32875	0.48314	0.93449	0.81382	-0.29721
X400_PC 407e 3 MH	0.9861	0.32883	0.48303	0.93449	2.3942	1.2595
X473_FA 160 M-H-	-0.99138	0.32627	0.48642	0.93449	0.77721	-0.36362
X479_FA 181 M-H-	-1.0154	0.3148	0.50197	0.93449	0.7094	-0.49533
X480_FA 182 M-H-	-0.99189	0.32603	0.48674	0.93449	0.82558	-0.27652
X486_FA 201 M-H-	-1.014	0.31545	0.50107	0.93449	0.78409	-0.35091
X507_GM3 d401 M-H-	-0.98617	0.3288	0.48307	0.93449	0.87732	-0.18882
X523_PE 364 2 PE 160-204 M-H-	-0.98971	0.32708	0.48534	0.93449	0.93672	-0.094308
X549_PE 362e PE 181e/181 M-H-	-1.004	0.32023	0.49454	0.93449	0.87056	-0.19999
X635_Histidine MH	-0.98588	0.32894	0.48288	0.93449	0.89122	-0.16614
X688_Gabapentin MH	1.0127	0.31608	0.5002	0.93449	25.133	4.6515
X728_Dehydroisoandrosterone sulfate M-H-	1.0053	0.31961	0.49538	0.93449	1.3197	0.40018
X265_PC 301 PC 140-161 MH	-0.98317	0.33026	0.48115	0.93469	0.80124	-0.31969
X039_TAG 422 TAG 80-160-182 MNH4	-0.9752	0.33416	0.47605	0.93514	0.3888	-1.3629
X509_GM3 d422 M-H-	-0.97923	0.33218	0.47863	0.93514	0.91441	-0.12908
X679_Adenosine MH	-0.9753	0.33411	0.47611	0.93514	0.9368	-0.094186
X033_TAG 401 TAG 80-160-161 MNH4	-0.96436	0.33951	0.46915	0.94658	0.27001	-1.8889
X055_TAG 463 TAG 120-161-182 MNH4	-0.95925	0.34205	0.46591	0.95013	0.51697	-0.95186
X245_LPC 181e 2 MH	0.95608	0.34363	0.46391	0.95081	1.2795	0.35563
X500_FA 224 M-H-	-0.95369	0.34483	0.4624	0.95081	0.94227	-0.085785
X025_ACar 201 M	-0.92314	0.36037	0.44326	0.96018	1.5328	0.61622
X031_TAG 380 TAG 80-140-160 MNH4	-0.9336	0.355	0.44978	0.96018	0.35015	-1.5139
X164_TAG 602 TAG 180-181-241 MNH4	-0.92611	0.35884	0.4451	0.96018	0.59693	-0.74436
X307_PC 374 1 PC 170-204 MH	0.93102	0.35632	0.44816	0.96018	1.3659	0.44982
X365_PC 363e 1 MH	0.93773	0.35289	0.45236	0.96018	1.0826	0.11447
X402_PC 408e 2 MH	0.93078	0.35644	0.44801	0.96018	1.2847	0.36145
X440_SM d381 SM d181/200 MH	-0.93393	0.35483	0.44998	0.96018	0.91717	-0.12474
X605_PI 383 2 PI 180-203 M-H-	-0.92784	0.35795	0.44618	0.96018	0.97174	-0.041355
X669_alpha-Hydroxymetoprolol MH	-0.93213	0.35575	0.44886	0.96018	0.83843	-0.25424
X696_Lenticin MH	-0.92186	0.36103	0.44246	0.96018	0.71604	-0.48188
X304_PC 366 1 MH	-0.91447	0.36486	0.43788	0.96693	0.81528	-0.29464
X484_FA 191 M-H-	-0.9104	0.36698	0.43536	0.96913	0.79961	-0.32262
X063_TAG 483 2 TAG 120-181-182 MNH4	-0.90771	0.36839	0.4337	0.96943	0.54404	-0.87822
X370_PC 365e 1 MH	0.90513	0.36974	0.43211	0.96959	1.2032	0.26688
X309_PC 376 MH	0.9016	0.37159	0.42994	0.97105	1.5262	0.60992
X311_PC 381 MH	-0.88911	0.3782	0.42228	0.97572	0.95526	-0.06604
X426_SM d301 MH	0.88596	0.37988	0.42035	0.97572	1.1244	0.16914
X527_PE 382 PE 181-201 M-H-	-0.88641	0.37964	0.42063	0.97572	0.93327	-0.099628
X590_PG 384 PG 181-203 M-H-	-0.89138	0.37699	0.42367	0.97572	0.54455	-0.87687
X689_Glutathione reduced MH	-0.89103	0.37718	0.42345	0.97572	0.85104	-0.2327
X152_TAG 585 1 TAG 180-181-224 MNH4	0.87784	0.38423	0.41541	0.98018	1.0329	0.046664
X454_SM d422 2 SM d181/241 MH	-0.87993	0.38311	0.41668	0.98018	0.91411	-0.12956
X005_ACar 40-OH MH	0.40893	0.68434	0.16473	0.98763	1.3812	0.46588
X007_ACar 50-OH MH	-0.30865	0.75887	0.11983	0.98763	1.2052	0.26928
X008_ACar 51 M	-0.27838	0.78187	0.10687	0.98763	1.172	0.22894
X016_ACar 130 M	0.5065	0.61473	0.21131	0.98763	1.3781	0.46266
X024_ACar 200 M	-0.70405	0.48467	0.31456	0.98763	2.1655	1.1147
X032_TAG 400 TAG 100-140-160 MNH4	-0.43415	0.66605	0.1765	0.98763	0.65605	-0.60812
X035_TAG 420 1 TAG 100-160-160 MNH4	-0.26829	0.78958	0.1026	0.98763	0.61817	-0.69393
X036_TAG 420 2 TAG 120-140-160 MNH4	-0.27356	0.78555	0.10483	0.98763	0.74479	-0.42509
X038_TAG 421 2 TAG 80-160-181 MNH4	-0.83459	0.40792	0.38943	0.98763	0.50079	-0.99771
X040_TAG 431 TAG 90-160-181 MNH4	-0.48989	0.62635	0.20318	0.98763	0.58396	-0.77605
X043_TAG 441 1 TAG 100-160-181 MNH4	-0.58658	0.56012	0.25172	0.98763	0.49507	-1.0143
X044_TAG 441 2 TAG 120-140-181 MNH4	-0.72769	0.4702	0.32772	0.98763	0.53691	-0.89723
X045_TAG 442 1 TAG 80-181-181 MNH4	-0.84526	0.40199	0.39578	0.98763	0.35672	-1.4871
X046_TAG 442 2 TAG 100-160-182 MNH4	-0.6767	0.50171	0.29954	0.98763	0.54942	-0.86402
X047_TAG 443 TAG 80-181-182 MNH4	-0.84236	0.4036	0.39405	0.98763	0.48636	-1.0399
X049_TAG 452 TAG 120-150-182 MNH4	-0.52519	0.60177	0.22057	0.98763	0.63213	-0.66171
X051_TAG 461 1 TAG 140-160-161 MNH4	-0.41859	0.67731	0.16921	0.98763	0.62984	-0.66694
X052_TAG 461 2 TAG 120-160-181 MNH4	-0.66705	0.50781	0.2943	0.98763	0.59941	-0.73837
X053_TAG 462 1 TAG 120-161-181 MNH4	-0.4961	0.622	0.20621	0.98763	0.54726	-0.8697
X054_TAG 462 2 TAG 120-160-182 MNH4	-0.77199	0.44375	0.35286	0.98763	0.55624	-0.84622
X057_TAG 471 TAG 140-150-181 MNH4	-0.33477	0.7392	0.13124	0.98763	0.66653	-0.58526
X058_TAG 472 TAG 140-150-182 MNH4	-0.48774	0.62786	0.20213	0.98763	0.59255	-0.755
X059_TAG 473 TAG 110-181-182 MNH4	-0.39277	0.69616	0.15729	0.98763	0.58358	-0.77701
X060_TAG 481 TAG 140-160-181 MNH4	-0.50985	0.6124	0.21297	0.98763	0.76471	-0.38701
X061_TAG 482 TAG 140-160-182 MNH4	-0.72866	0.46961	0.32826	0.98763	0.59529	-0.74834
X062_TAG 483 1 TAG 120-181-182 MNH4	-0.65176	0.51754	0.28605	0.98763	0.51831	-0.94812
X064_TAG 484 1 TAG 120-181-183 MNH4	-0.82739	0.41195	0.38516	0.98763	0.55309	-0.85442
X065_TAG 484 2 TAG 140-160-184 MNH4	-0.2865	0.77568	0.11032	0.98763	0.78659	-0.34632
X066_TAG 485 TAG 120-182-183 MNH4	-0.83347	0.40854	0.38876	0.98763	0.56778	-0.81661
X069_TAG 492 TAG 150-161-181 MNH4	-0.45033	0.65442	0.18414	0.98763	0.61688	-0.69694
X070_TAG 493 TAG 150-161-182 MNH4	-0.56918	0.57178	0.24277	0.98763	0.5849	-0.77374
X071_TAG 501 TAG 160-160-181 MNH4	-0.2542	0.80038	0.096701	0.98763	0.92111	-0.11855
X072_TAG 502 TAG 160-161-181 MNH4	-0.72512	0.47176	0.32628	0.98763	0.71865	-0.47664
X073_TAG 503 1 TAG 140-181-182 MNH4	-0.62653	0.53382	0.2726	0.98763	0.6461	-0.63018
X074_TAG 503 2 TAG 160-161-182 MNH4	-0.80568	0.42424	0.37238	0.98763	0.60269	-0.73052
X075_TAG 504 1 TAG 141-181-182 MNH4	-0.52661	0.60079	0.22127	0.98763	0.52123	-0.94001
X076_TAG 504 2 TAG 160-161-183 MNH4	-0.76935	0.44531	0.35134	0.98763	0.56224	-0.83074
X077_TAG 504 3 TAG 140-160-204 MNH4	-0.23302	0.8167	0.087939	0.98763	0.78131	-0.35604
X078_TAG 505 1 TAG 140-182-183 MNH4	-0.84863	0.40013	0.3978	0.98763	0.49339	-1.0192
X079_TAG 505 2 TAG 120-160-225 MNH4	-0.48731	0.62817	0.20193	0.98763	0.73593	-0.44236
X082_TAG 512 TAG 160-171-181 MNH4	-0.33525	0.73884	0.13145	0.98763	0.64542	-0.6317
X083_TAG 513 1 TAG 150-181-182 MNH4	-0.29173	0.7717	0.11255	0.98763	0.60583	-0.723
X084_TAG 513 2 TAG 161-171-181 MNH4	-0.26782	0.78994	0.10241	0.98763	0.68382	-0.54831
X087_TAG 522 TAG 160-181-181 MNH4	-0.23847	0.81249	0.090181	0.98763	0.88464	-0.17684
X088_TAG 523 1 TAG 160-181-182 MNH4	-0.58166	0.56341	0.24918	0.98763	0.79256	-0.33541
X089_TAG 523 2 TAG 161-181-181 MNH4	-0.30191	0.76397	0.11692	0.98763	0.85409	-0.22754
X090_TAG 524 1 TAG 161-181-182 MNH4	-0.46952	0.64074	0.19332	0.98763	0.66012	-0.5992
X091_TAG 524 2 TAG 161-181-182 MNH4	-0.26633	0.79108	0.10178	0.98763	0.79826	-0.32506
X093_TAG 525 1 TAG 160-182-183 MNH4	-0.6085	0.54561	0.26312	0.98763	0.46473	-1.1055
X094_TAG 525 2 TAG 160-182-183 MNH4	-0.42331	0.67388	0.17142	0.98763	0.64331	-0.63641
X095_TAG 525 3 TAG 160-182-183 MNH4	-0.43324	0.66671	0.17606	0.98763	0.72621	-0.46155
X096_TAG 526 TAG 140-160-226 MNH4	0.65702	0.51418	0.28888	0.98763	1.2362	0.3059
X100_TAG 533 2 TAG 170-181-182 MNH4	-0.41931	0.67678	0.16955	0.98763	0.62888	-0.66914
X102_TAG 534 2 TAG 171-181-182 MNH4	-0.40946	0.68395	0.16498	0.98763	0.66416	-0.5904
X103_TAG 535 TAG 171-181-183 MNH4	-0.36088	0.71971	0.14284	0.98763	0.64739	-0.62729
X106_TAG 543 TAG 181-181-181 MNH4	-0.54168	0.59044	0.22882	0.98763	0.81061	-0.30291
X107_TAG 544 TAG 181-181-182 MNH4	-0.51784	0.60685	0.21692	0.98763	0.79009	-0.33992
X109_TAG 545 2 TAG 181-182-182 MNH4	-0.41673	0.67866	0.16835	0.98763	0.76465	-0.38714
X111_TAG 546 1 TAG 181-182-183 MNH4	-0.42112	0.67547	0.17039	0.98763	0.53152	-0.91179
X112_TAG 546 2 TAG 181-182-183 MNH4	-0.34971	0.72802	0.13786	0.98763	0.71301	-0.48801
X114_TAG 546 4 TAG 160-160-226 MNH4	0.47974	0.6335	0.19825	0.98763	1.1191	0.16232
X115_TAG 547 1 TAG 182-182-183 MNH4	-0.5225	0.60363	0.21923	0.98763	0.67176	-0.57397
X117_TAG 548 TAG 161-182-205 MNH4	0.26212	0.7943	0.10001	0.98763	1.0665	0.092885
X119_TAG 552 2 TAG 180-181-191 MNH4	-0.28192	0.77917	0.10837	0.98763	0.68384	-0.54828
X121_TAG 553 2 TAG 181-181-191 MNH4	-0.41912	0.67693	0.16946	0.98763	0.63263	-0.66057
X123_TAG 554 2 TAG 181-191-182 MNH4	-0.3003	0.76519	0.11623	0.98763	0.6845	-0.54687
X124_TAG 561 1 TAG 180-200-181 MNH4	0.37505	0.70921	0.14923	0.98763	0.93975	-0.089656
X125_TAG 561 2 TAG 180-200-181 MNH4	-0.3807	0.70504	0.15179	0.98763	0.77685	-0.36429
X127_TAG 562 2 TAG 180-181-201 MNH4	-0.28905	0.77374	0.11141	0.98763	0.65624	-0.60771
X128_TAG 563 TAG 181-181-201 MNH4	-0.31756	0.75214	0.1237	0.98763	0.70314	-0.50812
X129_TAG 564 1 TAG 181-201-182 MNH4	-0.47264	0.63853	0.19482	0.98763	0.92268	-0.1161
X133_TAG 565 3 TAG 160-181-224 MNH4	0.24528	0.80725	0.092994	0.98763	0.86656	-0.20663
X134_TAG 565 4 TAG 180-181-204 MNH4	0.43599	0.66472	0.17736	0.98763	0.83726	-0.25625
X138_TAG 567 2 TAG 160-181-226 MNH4	0.62319	0.53599	0.27084	0.98763	1.1677	0.22369
X139_TAG 568 1 TAG 181-182-205 MNH4	-0.33359	0.74009	0.13072	0.98763	0.77216	-0.37302
X140_TAG 568 2 TAG 160-182-226 MNH4	0.6937	0.49108	0.30885	0.98763	1.2278	0.29613
X143_TAG 573 2 TAG 181-191-201 MNH4	-0.38942	0.69862	0.15576	0.98763	0.63715	-0.6503
X145_TAG 581 2 TAG 160-240-181 MNH4	-0.62397	0.53548	0.27125	0.98763	0.74084	-0.43276
X147_TAG 582 2 TAG 160-181-241 MNH4	-0.61106	0.54393	0.26446	0.98763	0.62715	-0.67312
X149_TAG 583 2 TAG 181-181-221 MNH4	-0.40478	0.68736	0.16281	0.98763	0.60615	-0.72225
X151_TAG 584 2 TAG 181-221-182 MNH4	-0.28595	0.7761	0.11008	0.98763	0.71339	-0.48724
X153_TAG 585 2 TAG 180-181-224 MNH4	0.42135	0.67531	0.1705	0.98763	0.88832	-0.17086
X154_TAG 586 1 TAG 181-181-224 MNH4	0.52238	0.60371	0.21917	0.98763	0.98752	-0.018125
X156_TAG 587 1 TAG 181-182-224 MNH4	0.56972	0.57142	0.24305	0.98763	1.0851	0.11788
X158_TAG 587 3 TAG 181-182-224 MNH4	0.24694	0.80596	0.093684	0.98763	0.90068	-0.15091
X162_TAG 588 3 TAG 181-182-225 MNH4	0.28396	0.77761	0.10924	0.98763	0.96604	-0.049847
X163_TAG 589 TAG 181-182-226 MNH4	0.42729	0.67101	0.17327	0.98763	1.064	0.08954
X166_TAG 603 2 TAG 181-181-241 MNH4	-0.63272	0.5298	0.27589	0.98763	0.57896	-0.78846
X167_TAG 604 TAG 181-241-182 MNH4	-0.70918	0.4815	0.3174	0.98763	0.554	-0.85203
X168_TAG 606 TAG 181-181-244 MNH4	0.52496	0.60193	0.22045	0.98763	1.0175	0.025052
X169_TAG 607 TAG 181-202-224 MNH4	0.57562	0.56746	0.24607	0.98763	1.0441	0.062327
X170_TAG 622 TAG 180-221-221 MNH4	-0.3676	0.71472	0.14586	0.98763	0.61444	-0.70266
X171_TAG 623 TAG 181-181-261 MNH4	-0.42204	0.6748	0.17082	0.98763	0.59697	-0.74426
X172_TAG 501e TAG 160e-160-181 MNH4	-0.71938	0.47526	0.32307	0.98763	0.57471	-0.79909
X176_TAG 542e TAG 180e-181-181 MNH4	0.38089	0.7049	0.15187	0.98763	0.8176	-0.29054
X178_TAG 563e TAG 201e-181-181 MNH4	0.7889	0.43389	0.36262	0.98763	0.77155	-0.37416
X180_BMP 407 BMP 181-226 MNH4	-0.24914	0.80427	0.094598	0.98763	0.54819	-0.86726
X182_Cer-NDS d340 Cer-NDS d180/160 MH	0.85735	0.39534	0.40302	0.98763	1.096	0.13225
X183_Cer-NDS d421 Cer-NDS d180/241 MH	0.27579	0.78384	0.10577	0.98763	1.0823	0.11414
X190_Cer-NS d381 Cer-NS d181/200 MH	0.39332	0.69575	0.15755	0.98763	1.0664	0.092808
X193_Cer-NS d401 Cer-NS d181/220 MH	-0.23886	0.81219	0.090343	0.98763	0.97939	-0.030044
X195_Cer-NS d411 Cer-NS d181/230 MH	0.26073	0.79537	0.099429	0.98763	1.0416	0.058816
X197_Cer-NS d421 Cer-NS d181/240 MH	-0.75486	0.45387	0.34306	0.98763	0.89636	-0.15785
X198_Cer-NS d422 Cer-NS d181/241 MH	0.51415	0.60941	0.21509	0.98763	1.029	0.041219
X201_Cholesterol M-H2OH	-0.26247	0.79404	0.10016	0.98763	0.95769	-0.062376
X215_DAG 364 2 DAG 160-204 MNH4	-0.53065	0.59801	0.22329	0.98763	0.90196	-0.14886
X216_DAG 384 DAG 180-204 MNH4	0.76975	0.44507	0.35157	0.98763	1.0326	0.046217
X220_LPC 140 MH	0.36242	0.71856	0.14353	0.98763	0.99306	-0.010046
X226_LPC 182 1 MH	-0.31433	0.75458	0.1223	0.98763	0.91292	-0.13144
X235_LPC 203 1 MH	0.34702	0.73003	0.13666	0.98763	1.0366	0.051809
X241_LPC 160e MH	-0.31156	0.75667	0.12109	0.98763	0.93617	-0.095158
X244_LPC 181e 1 MH	-0.41926	0.67683	0.16952	0.98763	0.83721	-0.25635
X247_LPC 184e MH	0.29063	0.77254	0.11208	0.98763	1.169	0.2253
X254_LPE 182 1 MH	-0.64997	0.51869	0.28509	0.98763	0.99077	-0.013373
X256_LPE 204 MH	0.84651	0.4013	0.39653	0.98763	1.1011	0.1389
X257_LPE 224 MH	-0.61699	0.54004	0.26757	0.98763	0.96611	-0.049741
X258_LPE 226 MH	0.31586	0.75343	0.12296	0.98763	1.0967	0.13312
X259_MAG 160 MNa	-0.54502	0.58816	0.2305	0.98763	0.9965	-0.0050587
X261_MAG 181 MNa	-0.45628	0.65016	0.18698	0.98763	1.2531	0.32547
X262_PC 280 PC 140-140 MH	0.23578	0.81456	0.089075	0.98763	1.0943	0.12996
X264_PC 300 PC 140-160 MH	0.70411	0.48463	0.31459	0.98763	1.1811	0.24018
X266_PC 302 MH	0.30235	0.76364	0.11711	0.98763	0.87596	-0.19107
X269_PC 311 MH	-0.28325	0.77816	0.10893	0.98763	1.0208	0.029697
X272_PC 322 PC 161-161 MH	-0.3462	0.73064	0.13629	0.98763	0.96973	-0.04434
X275_PC 330 2 MH	0.76724	0.44655	0.35013	0.98763	1.1663	0.22198
X277_PC 331 2 MH	0.44231	0.66017	0.18034	0.98763	1.176	0.23389
X283_PC 343 2 PC 160-183 MH	-0.8306	0.41015	0.38706	0.98763	0.93711	-0.093704
X285_PC 344 2 MH	0.24927	0.80418	0.094649	0.98763	1.256	0.32882
X288_PC 351 1 PC 170-181 MH	0.34101	0.73452	0.134	0.98763	1.3083	0.3877
X289_PC 351 2 PC 170-181 MH	-0.46635	0.64299	0.19179	0.98763	1.0175	0.025033
X290_PC 352 PC 170-182 MH	0.43169	0.66783	0.17534	0.98763	1.0648	0.090583
X291_PC 353 1 MH	-0.78694	0.43503	0.36148	0.98763	1.0661	0.092324
X302_PC 365 3 PC 160-205 MH	0.71227	0.47961	0.31911	0.98763	1.2698	0.34456
X305_PC 366 2 MH	0.74045	0.46249	0.3349	0.98763	1.707	0.7715
X308_PC 374 2 PC 170-204 MH	0.74851	0.45766	0.33946	0.98763	1.1597	0.21369
X314_PC 383 2 PC 180-203 MH	-0.28216	0.77899	0.10847	0.98763	1.0002	0.00025147
X316_PC 384 2 PC 160-224 MH	-0.80333	0.42559	0.37101	0.98763	0.97053	-0.043161
X317_PC 384 3 PC 180-204 MH	0.258	0.79746	0.09829	0.98763	1.0052	0.0074395
X320_PC 385 2 PC 180-205 MH	-0.83435	0.40805	0.38929	0.98763	0.92078	-0.11907
X325_PC 387 2 MH	-0.50635	0.61484	0.21124	0.98763	0.84364	-0.2453
X329_PC 404 1 MH	-0.58411	0.56177	0.25044	0.98763	1.0113	0.016163
X330_PC 404 2 PC 180-224 MH	-0.45067	0.65418	0.1843	0.98763	1.0126	0.018024
X336_PC 409 MH	-0.61894	0.53876	0.2686	0.98763	0.91795	-0.12351
X337_PC 4210 MH	-0.60834	0.54571	0.26304	0.98763	0.93188	-0.10179
X339_PC 424 MH	-0.31018	0.75771	0.1205	0.98763	1.0031	0.0044054
X340_PC 428 MH	-0.75756	0.45227	0.3446	0.98763	0.97275	-0.039856
X345_PC 321e 1 MH	-0.65807	0.51351	0.28945	0.98763	0.94632	-0.079605
X346_PC 321e 2 MH	0.75454	0.45407	0.34288	0.98763	1.1965	0.25883
X350_PC 340e MH	0.43889	0.66263	0.17873	0.98763	1.0807	0.11201
X354_PC 342e 2 MH	-0.52074	0.60484	0.21836	0.98763	1.0414	0.058557
X355_PC 343e 1 MH	0.75982	0.45093	0.34589	0.98763	1.2204	0.28741
X358_PC 344e 2 MH	-0.65843	0.51328	0.28964	0.98763	0.96544	-0.050737
X359_PC 352e 1 MH	-0.27641	0.78337	0.10603	0.98763	1.2427	0.31343
X360_PC 352e 2 MH	0.2537	0.80077	0.096494	0.98763	1.0999	0.13741
X361_PC 353e MH	0.74305	0.46093	0.33636	0.98763	1.3181	0.39844
X362_PC 361e MH	-0.24501	0.80745	0.092885	0.98763	0.97596	-0.035101
X364_PC 362e 2 MH	-0.23232	0.81724	0.087653	0.98763	1.0136	0.01942
X366_PC 363e 2 MH	0.68283	0.49786	0.30289	0.98763	1.0941	0.12969
X369_PC 364e 3 MH	-0.22994	0.81908	0.086675	0.98763	0.9947	-0.0076695
X371_PC 365e 2 MH	0.51631	0.60792	0.21616	0.98763	1.3171	0.39732
X373_PC 365e 4 MH	0.5909	0.55725	0.25395	0.98763	0.96829	-0.046484
X375_PC 375e MH	0.29599	0.76847	0.11437	0.98763	2.1042	1.0733
X377_PC 383e MH	0.36218	0.71874	0.14343	0.98763	1.0863	0.11939
X378_PC 384e 1 MH	-0.55267	0.58295	0.23437	0.98763	1.0037	0.0053663
X379_PC 384e 2 MH	0.77701	0.44081	0.35574	0.98763	1.1013	0.1392
X381_PC 385e 1 MH	0.3836	0.7029	0.15311	0.98763	1.0076	0.010913
X383_PC 385e 3 MH	0.86184	0.39289	0.40573	0.98763	1.6067	0.68412
X385_PC 386e 1 MH	0.48229	0.6317	0.19949	0.98763	1.3618	0.44547
X386_PC 386e 2 MH	0.82387	0.41393	0.38308	0.98763	1.4773	0.56293
X387_PC 386e 3 MH	0.76923	0.44538	0.35127	0.98763	1.1816	0.24078
X389_PC 387e 2 MH	0.64554	0.52153	0.28272	0.98763	1.8173	0.86181
X390_PC 389e MH	0.50717	0.61427	0.21164	0.98763	1.5441	0.62676
X392_PC 403e MH	-0.47658	0.63574	0.19672	0.98763	0.86956	-0.20164
X393_PC 404e MH	-0.71691	0.47677	0.32169	0.98763	0.91127	-0.13405
X394_PC 405e MH	-0.36268	0.71838	0.14365	0.98763	0.92463	-0.11305
X397_PC 406e 3 MH	0.45087	0.65403	0.1844	0.98763	1.4808	0.56639
X399_PC 407e 2 MH	0.26854	0.78939	0.10271	0.98763	1.4893	0.57461
X403_PC 409e MH	0.42012	0.67619	0.16993	0.98763	1.1432	0.19311
X404_PC 422e MH	-0.83417	0.40815	0.38918	0.98763	0.81789	-0.29003
X405_PC 423e MH	-0.58674	0.56002	0.2518	0.98763	0.84294	-0.2465
X406_PC 424e MH	-0.68476	0.49666	0.30394	0.98763	0.91657	-0.12568
X412_PS 361 PS 180-181 MH	0.23771	0.81307	0.08987	0.98763	1.054	0.075813
X414_PS 363 MH	-0.45235	0.65298	0.1851	0.98763	0.96589	-0.050065
X415_PS 364 MH	-0.36868	0.71392	0.14635	0.98763	0.94662	-0.079136
X416_PS 381 MH	-0.24071	0.81076	0.091107	0.98763	0.99809	-0.0027641
X417_PS 383 PS 180-203 MH	0.72477	0.47197	0.32608	0.98763	1.1395	0.18846
X418_PS 384 MH	-0.34497	0.73156	0.13575	0.98763	0.96321	-0.054083
X421_PS 401 MH	-0.50212	0.61779	0.20916	0.98763	0.94567	-0.080584
X423_PS 404 PS 180-224 MH	-0.38012	0.70547	0.15152	0.98763	1.0231	0.03294
X424_PS 405 MH	-0.37475	0.70943	0.14909	0.98763	1.0049	0.0071214
X425_PS 406 PS 180-226 MH	0.65405	0.51608	0.28729	0.98763	1.2526	0.32491
X427_SM d320 MH	0.35122	0.7269	0.13852	0.98763	1.0444	0.062614
X430_SM d331 SM d171/160 MH	0.28215	0.779	0.10846	0.98763	1.0529	0.074309
X432_SM d341 SM d181/160 MH	-0.72056	0.47454	0.32373	0.98763	0.95186	-0.071183
X436_SM d360 MH	0.50681	0.61452	0.21147	0.98763	1.1343	0.18184
X437_SM d361 SM d191/170 MH	0.74128	0.46199	0.33536	0.98763	1.0871	0.12049
X439_SM d380 MH	-0.30124	0.76448	0.11663	0.98763	0.96521	-0.051092
X441_SM d382 MH	0.45181	0.65336	0.18485	0.98763	1.0296	0.042096
X442_SM d384 MH	0.65888	0.51299	0.28989	0.98763	1.0601	0.084237
X447_SM d403 MH	-0.28303	0.77832	0.10884	0.98763	0.96519	-0.051118
X448_SM d411 SM d181/230 MH	-0.85101	0.39882	0.39922	0.98763	0.94662	-0.079138
X450_SM d412 2 SM d122/290 MH	0.49241	0.62458	0.20441	0.98763	1.1072	0.14686
X457_SM d431 MH	0.2799	0.78071	0.10751	0.98763	1.0733	0.10201
X458_SM d432 1 MH	0.65682	0.51431	0.28878	0.98763	1.0693	0.096714
X459_SM d432 2 MH	-0.42038	0.67601	0.17005	0.98763	0.98038	-0.028592
X460_SM d442 MH	-0.39631	0.69356	0.15892	0.98763	0.95611	-0.064758
X463_CL 727 CL 181-182-182-182 M-H-	-0.73001	0.46879	0.32902	0.98763	1.1277	0.17343
X464_CL 728 CL 182-182-182-182 M-H-	-0.23864	0.81236	0.090253	0.98763	1.3353	0.41715
X465_Cholesterolsulfate M-H-	-0.23764	0.81313	0.08984	0.98763	1.236	0.30569
X466_FA 130 1 M-H-	0.48883	0.6271	0.20266	0.98763	1.1263	0.17161
X467_FA 130 2 M-H-	-0.34859	0.72886	0.13735	0.98763	0.94431	-0.082673
X471_FA 150 2 M-H-	-0.33806	0.73674	0.13269	0.98763	1.0879	0.12151
X472_FA 151 M-H-	-0.59073	0.55736	0.25386	0.98763	1.3121	0.39188
X476_FA 170 M-H-	-0.6052	0.54778	0.26139	0.98763	0.91924	-0.12149
X478_FA 180 M-H-	-0.77447	0.4423	0.35428	0.98763	0.87193	-0.19771
X485_FA 200 M-H-	-0.73448	0.46609	0.33153	0.98763	0.91884	-0.12211
X488_FA 203 1 M-H-	-0.56562	0.57418	0.24095	0.98763	0.9899	-0.014643
X489_FA 203 2 M-H-	-0.63171	0.53045	0.27535	0.98763	0.95042	-0.073357
X490_FA 204 1 M-H-	-0.42747	0.67087	0.17336	0.98763	0.98785	-0.017643
X492_FA 204 3 M-H-	-0.54365	0.5891	0.22981	0.98763	0.94602	-0.080063
X495_FA 205 3 M-H-	-0.27686	0.78303	0.10622	0.98763	0.92822	-0.10746
X496_FA 220 M-H-	-0.8469	0.40109	0.39676	0.98763	0.97131	-0.042002
X501_FA 225 1 M-H-	-0.62464	0.53505	0.27161	0.98763	1.0014	0.0020893
X503_FA 226 M-H-	-0.35708	0.72253	0.14114	0.98763	1.0452	0.063843
X506_GM3 d341 M-H-	-0.42904	0.66974	0.1741	0.98763	0.95028	-0.073576
X512_LPE 181e M-H-	0.7277	0.47019	0.32772	0.98763	1.1178	0.16072
X513_LPE 182e M-H-	-0.41151	0.68246	0.16592	0.98763	0.9983	-0.0024516
X525_PE 365 2 PE 160-205 M-H-	-0.37603	0.70848	0.14967	0.98763	0.86303	-0.21251
X526_PE 381 PE 180-201 M-H-	0.37032	0.71271	0.14709	0.98763	1.0891	0.12314
X535_PE 386 2 PE 160-226 M-H-	-0.52745	0.60021	0.22169	0.98763	1.0372	0.052692
X536_PE 404 PE 180-224 M-H-	-0.41603	0.67917	0.16802	0.98763	1.015	0.021469
X538_PE 405 2 PE 180-225 M-H-	-0.68177	0.49853	0.30231	0.98763	0.9847	-0.022246
X540_PE 406 2 PE 180-226 M-H-	0.38525	0.70169	0.15386	0.98763	1.2714	0.34646
X544_PE 343e PE 161e/182 M-H-	-0.54188	0.59031	0.22892	0.98763	0.97221	-0.040654
X546_PE 352e 1 PE 171e/181 M-H-	-0.76094	0.45027	0.34653	0.98763	0.90028	-0.15155
X547_PE 352e 2 PE 171e/181 M-H-	-0.30667	0.76037	0.11898	0.98763	0.94169	-0.086675
X548_PE 353e PE 171e/182 M-H-	0.24644	0.80635	0.093477	0.98763	1.0253	0.036084
X550_PE 363e PE 181e/182 M-H-	-0.24852	0.80475	0.09434	0.98763	0.96407	-0.052794
X551_PE 364e 1 PE 182e/182 M-H-	-0.65008	0.51861	0.28516	0.98763	0.95326	-0.069054
X553_PE 365e PE 161e/204 M-H-	0.6472	0.52046	0.28361	0.98763	1.0667	0.093166
X555_PE 375e 1 PE 171e/204 M-H-	0.80333	0.42558	0.37101	0.98763	1.1406	0.18974
X557_PE 382e PE 201e/181 M-H-	0.27902	0.78138	0.10714	0.98763	1.0524	0.0737
X559_PE 385e 1 PE 182e/203 M-H-	0.58163	0.56343	0.24916	0.98763	1.0759	0.10556
X560_PE 385e 2 PE 161e/224 M-H-	-0.6593	0.51273	0.29011	0.98763	0.973	-0.039485
X562_PE 386e 1 PE 182e/204 M-H-	0.31156	0.75667	0.12109	0.98763	1.0548	0.076924
X565_PE 387e 2 PE 161e/226 M-H-	0.74939	0.45713	0.33996	0.98763	1.1583	0.21195
X566_PE 405e 1 PE 181e/224 M-H-	-0.2478	0.8053	0.09404	0.98763	1.0214	0.030591
X567_PE 405e 2 PE 201e/204 M-H-	0.4542	0.65165	0.18598	0.98763	1.0822	0.114
X568_PE 406e 1 PE 182e/224 M-H-	-0.61344	0.54237	0.26571	0.98763	0.9624	-0.055295
X569_PE 406e 2 PE 181e/225 M-H-	0.54731	0.5866	0.23166	0.98763	1.0868	0.12014
X570_PE 406e 3 PE 181e/225 M-H-	0.67726	0.50136	0.29985	0.98763	1.0931	0.12846
X574_PE 408e PE 182e/226 M-H-	0.51929	0.60585	0.21763	0.98763	1.1557	0.20882
X577_PEtOH 362 PEtOH 181-181 M-H-	-0.33394	0.73982	0.13087	0.98763	1.2204	0.28732
X578_PEtOH 364 PEtOH 160-204 M-H-	0.55458	0.58166	0.23533	0.98763	1.4555	0.54149
X579_PEtOH 384 PEtOH 180-204 M-H-	0.2904	0.77271	0.11198	0.98763	1.2741	0.34951
X583_PG 342 2 PG 160-182 M-H-	-0.65694	0.51423	0.28884	0.98763	1.0402	0.056928
X584_PG 361 PG 180-181 M-H-	0.61509	0.54129	0.26657	0.98763	0.99537	-0.0067002
X588_PG 364 2 PG 182-182 M-H-	0.25042	0.80329	0.095127	0.98763	0.90527	-0.14359
X589_PG 364 3 PG 160-204 M-H-	-0.61234	0.54309	0.26513	0.98763	0.96969	-0.044412
X591_PG 385 PG 181-204 M-H-	-0.48301	0.6312	0.19984	0.98763	0.5768	-0.79386
X592_PG 406 PG 181-225 M-H-	-0.79001	0.43325	0.36326	0.98763	0.58417	-0.77555
X593_PG 407 PG 181-226 M-H-	-0.37005	0.71291	0.14697	0.98763	0.55072	-0.86062
X601_PI 364 2 PI 160-204 M-H-	-0.85325	0.39759	0.40057	0.98763	0.89525	-0.15964
X603_PI 382 M-H-	0.46257	0.64568	0.18998	0.98763	1.042	0.059286
X604_PI 383 1 PI 180-203 M-H-	-0.49896	0.62	0.20761	0.98763	1.0095	0.013631
X607_PI 384 2 PI 180-204 M-H-	0.80758	0.42316	0.3735	0.98763	1.1102	0.15084
X610_PI 404 PI 180-224 M-H-	-0.67262	0.50428	0.29733	0.98763	0.97861	-0.03119
X612_PI 405 2 PI 180-225 M-H-	-0.23088	0.81835	0.087061	0.98763	1.162	0.21657
X616_3-Methylhistidine MH	-0.47845	0.63442	0.19763	0.98763	1.4897	0.57503
X620_Amiodarone MH	-0.70511	0.48401	0.31514	0.98763	0.628	-0.67116
X624_Choline M	0.35805	0.72181	0.14158	0.98763	1.0557	0.078229
X629_Ergothioneine MH	0.4612	0.64666	0.18933	0.98763	1.1848	0.2446
X631_Glutamic acid MH	-0.50167	0.6181	0.20894	0.98763	0.96402	-0.052864
X633_Glycero-3-phosphocholine MH	-0.56607	0.57388	0.24118	0.98763	0.72385	-0.46624
X636_Isoleucine MH	-0.79993	0.42754	0.36903	0.98763	0.94031	-0.088788
X637_Leucine MH	-0.53988	0.59168	0.22792	0.98763	0.97334	-0.038991
X638_Lysine MH	-0.36816	0.71431	0.14612	0.98763	0.96634	-0.049398
X639_Metformin MH	0.8404	0.40469	0.39288	0.98763	8.81	3.1391
X640_Methionine MH	-0.59366	0.55541	0.25538	0.98763	0.9318	-0.10191
X641_Metoprolol MH	-0.49268	0.62439	0.20454	0.98763	0.84261	-0.24706
X642_N-Acetylornithine MH	-0.36343	0.71782	0.14399	0.98763	0.95429	-0.0675
X643_N-Methylproline MH	-0.36317	0.71801	0.14387	0.98763	0.93957	-0.089926
X647_Nicotinamide MH	-0.50713	0.6143	0.21162	0.98763	0.94318	-0.084401
X648_Omeprazole sulfone metabolite of omeprazole MH	0.35305	0.72554	0.13934	0.98763	1.4068	0.49242
X649_Omeprazole MH	0.59932	0.55167	0.25832	0.98763	0.54384	-0.87875
X653_Pantothenic acid MH	-0.73488	0.46585	0.33176	0.98763	0.86883	-0.20285
X659_Stachydrine proline betaine MH	-0.46181	0.64622	0.18962	0.98763	1.076	0.10569
X661_Threonine MH	-0.77216	0.44365	0.35296	0.98763	0.91794	-0.12353
X665_Warfarin MH	0.38246	0.70374	0.15259	0.98763	1.6948	0.76109
X668_trans-Crotonobetaine M	-0.46626	0.64306	0.19175	0.98763	0.92625	-0.11053
X670_1,3-Dicyclohexylurea MH	-0.37912	0.7062	0.15107	0.98763	0.4494	-1.1539
X671_1-Methylhistamine MH	-0.50846	0.61336	0.21228	0.98763	1.0829	0.11494
X673_4-Aminoantipyrine MH	-0.72887	0.46948	0.32838	0.98763	0.82919	-0.27023
X674_4-Aminomethylcyclohexanecarboxylic acid tranexamic acid MH	-0.23459	0.81548	0.088586	0.98763	0.8108	-0.30259
X680_Azithromycin M2H2	0.59768	0.55275	0.25747	0.98763	64.376	6.0085
X682_Cefuroxime MNa	-0.6306	0.53117	0.27477	0.98763	0.59989	-0.73724
X684_Descladinoseazithromycin MH	0.7632	0.44893	0.34782	0.98763	54.155	5.759
X685_Desethylamiodarone MH	-0.58164	0.56342	0.24917	0.98763	0.61656	-0.69769
X686_Desmethylcitalopram MH	0.80655	0.42374	0.3729	0.98763	1.258	0.33116
X687_Diazepam MH	-0.67557	0.50243	0.29893	0.98763	1.4564	0.54238
X690_Guanine MH	0.34744	0.72972	0.13685	0.98763	1.0787	0.10929
X691_Guanosine MH	0.2824	0.7788	0.10857	0.98763	1.112	0.15316
X695_Iomeprol MH	0.57681	0.56666	0.24668	0.98763	28.336	4.8246
X699_Metoprolol acid MH	-0.64003	0.52507	0.27978	0.98763	0.65498	-0.61047
X701_N,N-Diethyl-2-aminoethanol MH	-0.58187	0.56327	0.24928	0.98763	1.5591	0.64076
X703_Pipecolic acid MH	-0.40746	0.68541	0.16405	0.98763	0.96916	-0.045187
X704_Sertraline MH	-0.69807	0.48837	0.31125	0.98763	0.79651	-0.32823
X706_Thiamine M	-0.50912	0.61291	0.2126	0.98763	1.1802	0.23897
X709_3-Hydroxybutyric acid M-H-	0.62641	0.5339	0.27254	0.98763	1.5039	0.58873
X710_3-Hydroxyisobutyric acid M-H-	-0.28829	0.77432	0.11108	0.98763	1.009	0.01289
X715_Pyruvic acid M-H-	0.80103	0.4269	0.36967	0.98763	1.1673	0.22317
X720_Acetaminophen glucuronide M-H-	0.44188	0.66048	0.18014	0.98763	2.8437	1.5078
X722_Adenosine 5'-diphosphate M-H-	-0.73759	0.46421	0.33329	0.98763	0.90624	-0.14204
X725_Cytidine-3'-Monophosphate M-H-	-0.39128	0.69726	0.15661	0.98763	0.76544	-0.38563
X729_Glutathione oxidized M-H-	-0.68948	0.49371	0.30653	0.98763	0.85508	-0.22587
X730_Glycerol-2-phosphate M-H-	0.67474	0.50295	0.29847	0.98763	1.1021	0.14024
X731_Guanosine 5'-monophosphate M-H-	-0.29781	0.76708	0.11516	0.98763	0.83098	-0.26711
X734_Inosine-5'-Monophosphate M-H-	-0.74954	0.45704	0.34004	0.98763	0.66089	-0.59751
X735_N-Acetylaspartic acid M-H-	-0.85853	0.39469	0.40374	0.98763	1.2337	0.30294
X736_N-Acetylaspartylglutamic acid M-H-	-0.52831	0.59962	0.22213	0.98763	1.4681	0.55391
X737_N-Acetylneuraminic acid M-H-	-0.36699	0.71518	0.14559	0.98763	0.84795	-0.23795
X740_Sebacic acid M-H-	-0.35233	0.72607	0.13902	0.98763	1.139	0.18777
X743_Uridine 5'-diphospho-N-acetylglucosamine M-H-	-0.65378	0.51625	0.28714	0.98763	0.9495	-0.074756
X745_Uridine-5-diphosphoacetylgalactosamine M-H-	-0.65354	0.5164	0.28701	0.98763	0.93599	-0.095441
X746_Uridine M-H-	0.68731	0.49506	0.30534	0.98763	1.0531	0.074579
X747_Xanthine M-H-	0.2455	0.80708	0.093085	0.98763	0.98551	-0.021062
X748_beta-Nicotinamide adenine dinucleotide M-H-	0.79299	0.43153	0.36499	0.98763	0.88019	-0.18411
X750_gamma-Glutamylleucine M-H-	0.64649	0.52092	0.28323	0.98763	1.174	0.23148
X027_ACar 204 M	-0.17307	0.86329	0.063842	0.98873	1.148	0.19912
X029_ACar 241 M	0.20472	0.83862	0.076434	0.98873	0.93528	-0.096533
X042_TAG 440 2 TAG 140-140-160 MNH4	-0.18788	0.85173	0.069699	0.98873	0.83965	-0.25215
X048_TAG 451 TAG 120-150-181 MNH4	-0.20066	0.84178	0.074803	0.98873	0.64661	-0.62903
X067_TAG 490 TAG 150-160-180 MNH4	0.20946	0.83494	0.078345	0.98873	0.93297	-0.1001
X085_TAG 514 TAG 161-171-182 MNH4	-0.19165	0.84879	0.071197	0.98873	0.7322	-0.44969
X092_TAG 524 3 TAG 160-181-183 MNH4	-0.18251	0.85592	0.067568	0.98873	0.79674	-0.32782
X098_TAG 532 TAG 170-181-181 MNH4	-0.1973	0.84439	0.073456	0.98873	0.67787	-0.56092
X105_TAG 542 TAG 180-181-181 MNH4	-0.16304	0.87114	0.05991	0.98873	0.73249	-0.44912
X110_TAG 545 3 TAG 160-181-204 MNH4	-0.16482	0.86975	0.060607	0.98873	0.77641	-0.36511
X118_TAG 552 1 TAG 180-181-191 MNH4	0.16106	0.87269	0.059139	0.98873	0.81432	-0.29633
X131_TAG 565 1 TAG 160-181-224 MNH4	-0.21811	0.82823	0.081849	0.98873	0.90329	-0.14673
X150_TAG 584 1 TAG 181-221-182 MNH4	0.15767	0.87535	0.057817	0.98873	0.99214	-0.011389
X155_TAG 586 2 TAG 181-181-224 MNH4	0.20758	0.8364	0.077586	0.98873	0.8073	-0.30883
X161_TAG 588 2 TAG 181-182-225 MNH4	0.19324	0.84755	0.071833	0.98873	0.96342	-0.053764
X260_MAG 180 MNa	0.16435	0.87012	0.06042	0.98873	1.1369	0.18505
X276_PC 331 1 PC 150-181 MH	-0.22209	0.82515	0.083468	0.98873	1.0441	0.062256
X322_PC 386 2 PC 160-226 MH	-0.21649	0.82949	0.081189	0.98873	1.0335	0.04749
X347_PC 322e MH	-0.22362	0.82397	0.084091	0.98873	1.0162	0.023182
X351_PC 341e 1 MH	-0.16296	0.87121	0.059877	0.98873	1.0139	0.019858
X356_PC 343e 2 MH	0.18819	0.85149	0.069822	0.98873	1.0664	0.092752
X363_PC 362e 1 MH	-0.21341	0.83188	0.079941	0.98873	0.96738	-0.047843
X396_PC 406e 2 MH	0.18334	0.85527	0.067895	0.98873	1.2074	0.27188
X413_PS 362 MH	0.22286	0.82455	0.083781	0.98873	1.0367	0.051992
X443_SM d391 MH	0.17126	0.86471	0.06313	0.98873	1.1042	0.14303
X453_SM d422 1 MH	-0.1889	0.85094	0.070103	0.98873	1.0306	0.043481
X455_SM d423 1 SM d182/241 MH	-0.15957	0.87386	0.058558	0.98873	0.98915	-0.015741
X470_FA 150 1 M-H-	-0.19402	0.84695	0.072144	0.98873	1.1213	0.16517
X493_FA 205 1 M-H-	0.19794	0.8439	0.07371	0.98873	1.0937	0.12915
X494_FA 205 2 M-H-	0.19641	0.84509	0.073098	0.98873	0.90643	-0.14174
X531_PE 384 3 PE 180-204 M-H-	-0.1732	0.86319	0.063893	0.98873	1.0694	0.096833
X533_PE 385 2 PE 160-225 M-H-	0.17418	0.86243	0.064276	0.98873	1.1295	0.17569
X541_PE 407 PE 181-226 M-H-	-0.17044	0.86535	0.062808	0.98873	1.0531	0.074697
X552_PE 364e 2 PE 161e/203 M-H-	0.17056	0.86526	0.062854	0.98873	1.0265	0.037687
X576_PEtOH 341 PEtOH 160-181 M-H-	0.18176	0.8565	0.067271	0.98873	1.4265	0.51246
X611_PI 405 1 PI 181-224 M-H-	0.21695	0.82913	0.081377	0.98873	1.0541	0.07597
X617_Acetyl-Sulfamethoxazole metabolite of sulfamethoxazole MH	0.20798	0.83609	0.077749	0.98873	1.1797	0.23839
X662_Trigonelline MH	-0.20145	0.84116	0.07512	0.98873	0.89061	-0.16713
X676_4-Guanidinobutyric acid MH	0.1587	0.87455	0.058217	0.98873	1.4233	0.50924
X693_Hypoxanthine MH	0.18272	0.85576	0.067649	0.98873	1.019	0.027141
X697_Lidocaine MH	-0.17326	0.86315	0.063916	0.98873	1.0299	0.04246
X742_UDP-glucose M-H-	-0.18931	0.85061	0.070268	0.98873	0.90681	-0.14113
X528_PE 383 PE 180-203 M-H-	0.15358	0.87856	0.056227	0.98937	1.0665	0.092819
X644_N6-Methyllysine MH	0.15498	0.87746	0.056771	0.98937	1.1085	0.14864
X331_PC 405 PC 180-225 MH	-0.15011	0.88128	0.054887	0.99094	1.0099	0.014264
X108_TAG 545 1 TAG 160-182-203 MNH4	-0.14495	0.88533	0.052894	0.99139	0.76046	-0.39506
X116_TAG 547 2 TAG 160-182-205 MNH4	-0.14374	0.88628	0.052428	0.99139	0.8029	-0.3167
X333_PC 406 2 PC 180-226 MH	-0.14288	0.88696	0.052096	0.99139	0.9772	-0.03328
X692_Histamine MH	0.14704	0.88369	0.053699	0.99139	1.1535	0.20605
X120_TAG 553 1 TAG 190-181-182 MNH4	-0.13317	0.89459	0.048374	0.99281	0.79006	-0.33997
X122_TAG 554 1 TAG 180-191-183 MNH4	-0.13491	0.89322	0.049039	0.99281	0.76011	-0.39572
X130_TAG 564 2 TAG 181-201-182 MNH4	-0.13443	0.8936	0.048855	0.99281	0.92463	-0.11305
X135_TAG 566 1 TAG 181-182-203 MNH4	-0.12469	0.90127	0.045144	0.99281	0.79334	-0.33399
X137_TAG 567 1 TAG 160-182-225 MNH4	-0.11864	0.90603	0.042856	0.99281	0.83232	-0.26478
X142_TAG 573 1 TAG 191-191-191 MNH4	-0.12688	0.89954	0.045979	0.99281	0.75184	-0.4115
X165_TAG 603 1 TAG 240-181-182 MNH4	-0.12777	0.89885	0.046315	0.99281	0.74831	-0.4183
X246_LPC 182e MH	0.12649	0.89985	0.045828	0.99281	1.1029	0.14134
X395_PC 406e 1 MH	-0.12531	0.90078	0.045382	0.99281	0.99768	-0.0033503
X422_PS 402 MH	-0.12934	0.8976	0.046915	0.99281	0.98574	-0.020714
X433_SM d342 1 SM d182/160 MH	-0.11805	0.9065	0.042631	0.99281	0.98023	-0.028807
X444_SM d400 MH	-0.12232	0.90313	0.044248	0.99281	0.97011	-0.043781
X623_Betaine M	-0.11771	0.90677	0.042505	0.99281	1.1185	0.16151
X724_Aspartic acid M-H-	-0.12359	0.90214	0.044727	0.99281	1.0255	0.036386
X449_SM d412 1 MH	0.11567	0.90838	0.041732	0.99313	1.0383	0.054188
X615_1-Methylnicotinamide MH	0.11241	0.91095	0.040507	0.99448	1.0559	0.078415
X148_TAG 583 1 TAG 200-201-182 MNH4	-0.10867	0.9139	0.039101	0.99626	0.91528	-0.12772
X113_TAG 546 3 TAG 160-182-204 MNH4	-0.10588	0.9161	0.038058	0.99627	0.8295	-0.26969
X132_TAG 565 2 TAG 181-182-202 MNH4	-0.10052	0.92033	0.036056	0.99627	0.84478	-0.24336
X136_TAG 566 2 TAG 160-181-225 MNH4	0.10285	0.9185	0.036922	0.99627	0.81526	-0.29466
X174_TAG 522e TAG 160e-181-181 MNH4	-0.096877	0.92321	0.034699	0.99627	0.69915	-0.51632
X279_PC 340 PC 160-180 MH	0.099671	0.921	0.035738	0.99627	1.0318	0.045202
X376_PC 382e MH	0.10075	0.92015	0.036142	0.99627	1.3027	0.38151
X511_LPE 161e M-H-	-0.096951	0.92315	0.034726	0.99627	0.98381	-0.023554
X144_TAG 581 1 TAG 160-200-221 MNH4	-0.092574	0.92661	0.033102	0.9985	0.77408	-0.36944
X041_TAG 440 1 TAG 120-140-180 MNH4	-0.090262	0.92844	0.032246	0.99904	0.74565	-0.42343
X068_TAG 491 TAG 150-160-181 MNH4	-0.085265	0.93239	0.030402	0.9994	0.74776	-0.41936
X080_TAG 506 TAG 120-160-226 MNH4	0.049243	0.96092	0.017312	0.9994	1.1473	0.19819
X086_TAG 521 TAG 160-180-181 MNH4	-0.08192	0.93504	0.029171	0.9994	0.81696	-0.29166
X101_TAG 534 1 TAG 170-181-183 MNH4	0.042093	0.96659	0.014757	0.9994	0.73774	-0.43882
X104_TAG 541 TAG 180-180-181 MNH4	0.038741	0.96925	0.013564	0.9994	0.81917	-0.28776
X126_TAG 562 1 TAG 180-181-201 MNH4	0.082465	0.93461	0.029371	0.9994	0.93999	-0.089281
X141_TAG 572 TAG 180-210-182 MNH4	-0.034773	0.9724	0.012155	0.9994	0.71642	-0.48112
X146_TAG 582 1 TAG 180-181-221 MNH4	0.041249	0.96726	0.014456	0.9994	0.80802	-0.30754
X173_TAG 521e TAG 181e-160-180 MNH4	-0.087053	0.93098	0.031061	0.9994	0.68978	-0.53579
X181_Cer-NDS d180 MH	0.052343	0.95846	0.018424	0.9994	0.97332	-0.03902
X242_LPC 161e MH	0.076708	0.93916	0.027259	0.9994	1.1132	0.15472
X243_LPC 180e MH	-0.063679	0.94948	0.022514	0.9994	0.97819	-0.031809
X296_PC 363 3 PC 180-183 MH	0.041263	0.96725	0.014461	0.9994	1.0223	0.031878
X299_PC 364 3 PC 160-204 MH	-0.063328	0.94976	0.022387	0.9994	1.0151	0.021626
X327_PC 401 MH	-0.068717	0.94549	0.024344	0.9994	1.0708	0.098755
X328_PC 402 MH	0.056791	0.95494	0.020025	0.9994	1.0602	0.084307
X344_PC 320e MH	0.046912	0.96277	0.016477	0.9994	1.0485	0.068387
X349_PC 332e MH	0.032961	0.97384	0.011514	0.9994	1.1879	0.24835
X382_PC 385e 2 MH	0.033523	0.97339	0.011713	0.9994	1.1233	0.16775
X428_SM d321 MH	0.044123	0.96498	0.015481	0.9994	1.0184	0.026277
X434_SM d342 2 MH	0.038339	0.96957	0.013421	0.9994	1.0226	0.032188
X446_SM d402 SM d210/192 MH	-0.070819	0.94382	0.025109	0.9994	1.0188	0.026914
X451_SM d421 1 MH	-0.052815	0.95809	0.018594	0.9994	0.99998	-2.451e-05
X456_SM d423 2 MH	-0.075865	0.93983	0.026951	0.9994	0.97697	-0.033617
X491_FA 204 2 M-H-	-0.039834	0.96838	0.013952	0.9994	1.0632	0.088354
X537_PE 405 1 PE 180-225 M-H-	-0.069184	0.94512	0.024514	0.9994	1.0317	0.044963
X571_PE 407e 1 PE 182e/225 M-H-	-0.080533	0.93614	0.028661	0.9994	1.0436	0.061631
X572_PE 407e 2 PE 181e/226 M-H-	0.037363	0.97034	0.013074	0.9994	1.0442	0.06235
X575_PE 426e PE 222e/204 M-H-	0.055069	0.9563	0.019405	0.9994	1.0327	0.046404
X581_PG 341 2 PG 160-181 M-H-	0.05277	0.95813	0.018577	0.9994	1.1566	0.20984
X594_PG 408 PG 182-226 M-H-	-0.063455	0.94966	0.022433	0.9994	0.63923	-0.64558
X621_Arginine MH	0.032651	0.97408	0.011404	0.9994	1.0269	0.038297
X634_Glycine MH	-0.044739	0.96449	0.015701	0.9994	1.0378	0.053509
X677_4-Imidazoleacetic acid MH	0.041144	0.96735	0.014419	0.9994	0.87237	-0.19699
X006_ACar 50 M	0.024958	0.98019	0.0086907	0.99955	1.0277	0.039401
X050_TAG 460 TAG 140-160-160 MNH4	-0.024369	0.98065	0.0084838	0.99955	0.98157	-0.026844
X081_TAG 511 TAG 160-170-181 MNH4	-0.0006486	0.99949	0.00022369	0.99955	0.76145	-0.39318
X097_TAG 531 TAG 170-180-181 MNH4	-0.0012346	0.99902	0.00042589	0.99955	0.80785	-0.30784
X099_TAG 533 1 TAG 170-181-182 MNH4	0.011031	0.99124	0.0038202	0.99955	0.78961	-0.34078
X175_TAG 541e TAG 180e-180-181 MNH4	-0.015233	0.98791	0.005284	0.99955	0.72531	-0.46334
X177_TAG 543e TAG 181e-181-181 MNH4	-0.0061617	0.99511	0.0021297	0.99955	0.82015	-0.28603
X233_LPC 204 1 MH	0.022984	0.98175	0.0079972	0.99955	0.95916	-0.060153
X270_PC 320 PC 160-160 MH	-0.00056499	0.99955	0.00019485	0.99955	1.0318	0.045128
X292_PC 353 2 MH	0.01992	0.98419	0.0069227	0.99955	1.2508	0.32289
X384_PC 385e 4 MH	-0.021867	0.98264	0.007605	0.99955	1.0583	0.08179
X398_PC 407e 1 MH	-0.00059058	0.99953	0.00020367	0.99955	0.98712	-0.018707
X420_PS 386 MH	-0.01023	0.99188	0.0035415	0.99955	0.99155	-0.012236
X429_SM d322 SM d182/140 MH	-0.0018634	0.99852	0.00064295	0.99955	1.0158	0.02259
X431_SM d340 MH	-0.021284	0.9831	0.0074006	0.99955	1.0137	0.019692
X618_Acetylcholine M	-0.0028004	0.99778	0.00096663	0.99955	0.89984	-0.15226
X630_Glucose MNa	0.016374	0.987	0.0056824	0.99955	0.96919	-0.045151
X694_Inosine MH	0.0060691	0.99518	0.0020976	0.99955	1.0114	0.016409
X705_Sucrose MNa	0.021435	0.98298	0.0074536	0.99955	1.0297	0.04218

## Sheet: (B) Cluster A4_B4_ttest
	t.stat	P (original)	(-)log10(P)	PFDR (FDR 0.05)	Fold Change (B4/A4)	log2(FC)
X461_CL 706 CL 161-182-181-182 M-H-	-16.451	1.8671e-16	15.729	1.4003e-13	47.248	5.5622
X514_PE 321 PE 160-161 M-H-	-7.6879	5.2827e-10	9.2771	1.981e-07	3.8548	1.9467
X271_PC 321 PC 160-161 MH	-7.8557	3.0362e-09	8.5177	6.446e-07	2.5034	1.3239
X542_PE 322e PE 161e/161 M-H-	-7.2592	4.2898e-09	8.3676	6.446e-07	3.1757	1.6671
X221_LPC 161 1 MH	-8.1739	4.2973e-09	8.3668	6.446e-07	3.2719	1.7101
X462_CL 707 CL 161-182-182-182 M-H-	-8.0305	1.0907e-08	7.9623	1.3634e-06	4.2148	2.0755
X286_PC 344 3 PC 160-184 MH	-7.3414	1.2836e-08	7.8916	1.3753e-06	2.1489	1.1036
X321_PC 386 1 PC 182-204 MH	-6.8934	7.7581e-08	7.1102	7.2732e-06	1.8737	0.9059
X284_PC 344 1 MH	-6.7633	1.1851e-07	6.9262	9.6203e-06	2.7339	1.451
X301_PC 365 2 PC 161-204 MH	-6.8156	1.2827e-07	6.8919	9.6203e-06	2.8943	1.5332
X265_PC 301 PC 140-161 MH	-6.3072	1.5904e-07	6.7985	1.0844e-05	2.7686	1.4691
X515_PE 341 PE 160-181 M-H-	-5.9728	8.6236e-07	6.0643	5.3898e-05	1.7873	0.8378
X272_PC 322 PC 161-161 MH	-5.7618	1.1076e-06	5.9556	6.3898e-05	2.0907	1.064
X521_PE 363 PE 181-182 M-H-	-6.5517	1.2921e-06	5.8887	6.9218e-05	1.9668	0.97583
X599_PI 363 PI 181-182 M-H-	-5.7853	1.8697e-06	5.7282	9.3485e-05	2.1498	1.1042
X516_PE 342 PE 160-182 M-H-	-5.7533	2.1635e-06	5.6648	0.00010141	1.8393	0.87917
X306_PC 372 MH	-6.2522	2.5732e-06	5.5895	0.00011352	1.9731	0.98049
X001_Carnitine MH	-5.8023	4.1816e-06	5.3787	0.00017424	2.1068	1.075
X282_PC 343 1 PC 160-183 MH	-5.5818	5.7628e-06	5.2394	0.00022748	1.7363	0.79605
X597_PI 342 PI 160-182 M-H-	-5.3321	8.4433e-06	5.0735	0.0003038	2.4921	1.3174
X297_PC 364 1 PC 182-182 MH	-5.4777	8.5064e-06	5.0703	0.0003038	1.7253	0.78681
X645_N1-Acetylspermidine MH	-5.132	1.1908e-05	4.9242	0.00040596	3.0746	1.6204
X273_PC 323 MH	-4.9499	1.4977e-05	4.8246	0.00048839	2.0473	1.0337
X189_Cer-NS d362 Cer-NS d182/180 MH	5.1168	1.622e-05	4.7899	0.00050687	0.48348	-1.0485
X534_PE 386 1 PE 182-204 M-H-	-5.3822	1.7709e-05	4.7518	0.00053128	1.7963	0.84505
X532_PE 385 1 PE 181-204 M-H-	-5.1927	1.865e-05	4.7293	0.00053799	1.7712	0.82477
X291_PC 353 1 MH	-5.1482	2.4795e-05	4.6056	0.00068876	2.0866	1.0612
X719_4-Hydroxyphenyllactic acid M-H-	-4.9256	3.3278e-05	4.4778	0.00089138	2.7076	1.437
X518_PE 343 2 PE 160-183 M-H-	-4.8669	3.6017e-05	4.4435	0.00093147	2.588	1.3718
X294_PC 363 1 PC 181-182 MH	-5.4832	3.77e-05	4.4237	0.00094249	1.7192	0.7817
X304_PC 366 1 MH	-4.6241	3.943e-05	4.4042	0.00095396	2.4329	1.2827
X335_PC 408 PC 204-204 MH	-4.8495	4.1572e-05	4.3812	0.00097435	1.8053	0.85223
X269_PC 311 MH	-4.7539	4.6278e-05	4.3346	0.0010518	2.1005	1.0707
X523_PE 364 2 PE 160-204 M-H-	-4.612	4.8864e-05	4.311	0.0010779	1.6274	0.70261
X228_LPC 181 1 MH	-5.0301	5.1654e-05	4.2869	0.0011069	1.6461	0.71906
X524_PE 365 1 PE 161-204 M-H-	-5.0923	6.4824e-05	4.1883	0.0013156	7.453	2.8978
X318_PC 384 4 PC 180-204 MH	-4.9605	6.4903e-05	4.1877	0.0013156	1.7394	0.79857
X345_PC 321e 1 MH	-4.8162	6.7859e-05	4.1684	0.0013393	1.787	0.83751
X300_PC 365 1 MH	-4.6687	6.9746e-05	4.1565	0.0013413	1.8522	0.88924
X298_PC 364 2 PC 182-182 MH	-4.7718	7.4028e-05	4.1306	0.001388	1.7733	0.82642
X293_PC 361 PC 180-181 MH	-4.8757	7.991e-05	4.0974	0.0014547	1.7807	0.83248
X222_LPC 161 2 MH	-4.8481	8.2224e-05	4.085	0.0014547	2.7192	1.4432
X334_PC 407 PC 181-226 MH	-4.5893	8.3991e-05	4.0758	0.0014547	2.0276	1.0198
X529_PE 384 1 PE 181-203 M-H-	-4.7287	8.5344e-05	4.0688	0.0014547	2.1649	1.1143
X323_PC 386 3 PC 181-205 MH	-4.9138	9.4117e-05	4.0263	0.0015686	1.4212	0.50713
X608_PI 385 PI 181-204 M-H-	-4.8491	0.00010081	3.9965	0.0016436	1.9004	0.92627
X463_CL 727 CL 181-182-182-182 M-H-	-4.4229	0.0001174	3.9303	0.0018733	2.2831	1.191
X716_Succinic acid M-H-	-4.4868	0.00012517	3.9025	0.0019558	2.1623	1.1126
X601_PI 364 2 PI 160-204 M-H-	-4.4887	0.00012934	3.8883	0.0019797	1.9297	0.94837
X632_Glutamine MH	-4.3145	0.00015697	3.8042	0.0023129	1.9968	0.99767
X312_PC 382 PC 180-202 MH	-4.8812	0.00015728	3.8033	0.0023129	1.7159	0.77899
X037_TAG 421 1 TAG 80-160-181 MNH4	-4.0751	0.00019477	3.7105	0.0028092	15.528	3.9568
X004_ACar 40 MH	-4.154	0.00020423	3.6899	0.0028377	3.2164	1.6854
X675_4-Formylaminoantipyrine MH	-4.1066	0.00020431	3.6897	0.0028377	3170.6	11.631
X539_PE 406 1 PE 181-225 M-H-	-4.4977	0.00021094	3.6758	0.0028764	2.1908	1.1314
X324_PC 387 1 MH	-4.1663	0.00024693	3.6074	0.0033071	1.7445	0.80278
X315_PC 384 1 PC 181-203 MH	-4.5198	0.00028144	3.5506	0.0037032	1.9229	0.94331
X508_GM3 d421 M-H-	-4.4869	0.00030033	3.5224	0.0038835	1.8039	0.85109
X653_Pantothenic acid MH	-4.2139	0.00030898	3.5101	0.0039278	2.5748	1.3645
X226_LPC 182 1 MH	-3.9474	0.00032763	3.4846	0.0040954	1.5061	0.5908
X205_DAG 341 1 DAG 160-181 MNH4	-4.1022	0.0003336	3.4768	0.0041016	2.3241	1.2167
X285_PC 344 2 MH	-3.94	0.00034542	3.4616	0.0041384	2.0383	1.0274
X611_PI 405 1 PI 181-224 M-H-	-4.164	0.00034762	3.4589	0.0041384	1.4732	0.55897
X605_PI 383 2 PI 180-203 M-H-	-4.1682	0.00035466	3.4502	0.0041562	1.7252	0.78673
X410_PS 321 MH	-4.1147	0.00036392	3.439	0.0041856	2.0444	1.0317
X596_PI 341 PI 160-181 M-H-	-3.9682	0.00036833	3.4338	0.0041856	2.1595	1.1107
X280_PC 341 PC 160-181 MH	-4.1995	0.00037691	3.4238	0.0042191	1.4655	0.55136
X559_PE 385e 1 PE 182e/203 M-H-	-4.0914	0.00040825	3.3891	0.0045028	1.389	0.47405
X622_Asparagine MH	-4.0742	0.00043649	3.36	0.0047444	1.8427	0.88185
X248_LPC 240e MH	-4.1249	0.00045007	3.3467	0.0048222	1.7984	0.84668
X672_4-Acetamidoantipyrine MH	-3.7535	0.00050409	3.2975	0.0053249	1491.7	10.543
X033_TAG 401 TAG 80-160-161 MNH4	-3.7319	0.00056083	3.2512	0.0057864	17.113	4.097
X295_PC 363 2 PC 160-203 MH	-4.0714	0.00056321	3.2493	0.0057864	1.6785	0.74716
X663_Tryptophan MH	-4.0039	0.00059997	3.2219	0.0060808	1.8831	0.91313
X034_TAG 402 TAG 100-120-182 MNH4	-4.0703	0.00062324	3.2053	0.0062064	18.203	4.1861
X739_Pseudouridine M-H-	-4.0259	0.00063549	3.1969	0.0062064	2.1057	1.0743
X614_1-Methyladenosine MH	-4.0397	0.00063719	3.1957	0.0062064	1.7786	0.83077
X313_PC 383 1 PC 181-202 MH	-4.2302	0.00069127	3.1604	0.0066425	1.6839	0.75184
X717_alpha-Hydroxyglutaric acid M-H-	-3.8164	0.00069968	3.1551	0.0066425	1.7226	0.78462
X543_PE 342e PE 161e/181 M-H-	-3.9858	0.00071195	3.1476	0.0066745	1.5317	0.61512
X673_4-Aminoantipyrine MH	-3.6757	0.00072268	3.1411	0.0066914	268.23	8.0673
X427_SM d320 MH	-3.8911	0.00075366	3.1228	0.0068335	1.5758	0.65611
X276_PC 331 1 PC 150-181 MH	-3.8842	0.00075624	3.1213	0.0068335	1.6164	0.69278
X619_Alanine MH	-3.801	0.00077014	3.1134	0.0068763	1.6659	0.73634
X204_DAG 321 DAG 160-161 MNH4	-3.7516	0.00081223	3.0903	0.0071667	2.4326	1.2825
X683_Cytidine MH	-3.9198	0.00094846	3.023	0.0082714	2.8659	1.519
X627_Creatine MH	-3.7324	0.00098111	3.0083	0.0083644	1.6908	0.75767
X319_PC 385 1 PC 181-204 MH	-4.0092	0.00098143	3.0081	0.0083644	1.7274	0.78864
X598_PI 361 PI 180-181 M-H-	-3.7799	0.00107	2.9706	0.0090167	1.8886	0.91731
X668_trans-Crotonobetaine M	-3.8889	0.0012192	2.9139	0.01016	2.1349	1.0942
X411_PS 342 MH	-3.4504	0.0012585	2.9001	0.010372	1.3747	0.45916
X575_PE 426e PE 222e/204 M-H-	-3.6968	0.0012843	2.8913	0.01047	1.6926	0.75921
X625_Citrulline MH	-3.6414	0.001417	2.8486	0.011428	2.3179	1.2128
X332_PC 406 1 PC 181-225 MH	-3.8657	0.0014438	2.8405	0.011504	1.6621	0.73303
X650_Ornithine MH	-3.6081	0.0014572	2.8365	0.011504	1.9593	0.97034
X712_Fumaric acid M-H-	-3.3829	0.0015479	2.8103	0.012093	2.0324	1.0232
X520_PE 362 PE 181-181 M-H-	-3.6216	0.0015826	2.8006	0.012155	1.2739	0.34927
X262_PC 280 PC 140-140 MH	-3.4254	0.0015914	2.7982	0.012155	1.9212	0.94201
X704_Sertraline MH	-3.3962	0.0016045	2.7947	0.012155	208.3	7.7025
X606_PI 384 1 PI 181-203 M-H-	-3.7829	0.0016405	2.785	0.012304	2.0878	1.062
X733_Indolelactic acid M-H-	-3.7719	0.0017034	2.7687	0.012649	1.93	0.94862
X545_PE 344e PE 161e/183 M-H-	-3.7155	0.0017434	2.7586	0.012819	1.8892	0.91774
X517_PE 343 1 PE 161-182 M-H-	-3.7705	0.0018223	2.7394	0.013269	3.4426	1.7835
X419_PS 385 MH	-3.3482	0.0020121	2.6963	0.014473	1.474	0.55973
X538_PE 405 2 PE 180-225 M-H-	-3.4763	0.0020262	2.6933	0.014473	2.2096	1.1438
X452_SM d421 2 SM d181/240 MH	-3.5737	0.0020969	2.6784	0.014837	1.4874	0.5728
X661_Threonine MH	-3.4677	0.0021292	2.6718	0.014925	1.5671	0.64806
X428_SM d321 MH	-3.5471	0.0022054	2.6565	0.015315	1.3746	0.45903
X658_Serine MH	-3.4961	0.0023215	2.6342	0.015953	1.5396	0.62253
X519_PE 361 PE 180-181 M-H-	-3.6184	0.0023397	2.6308	0.015953	1.4006	0.48608
X277_PC 331 2 MH	-3.4242	0.0024729	2.6068	0.016709	1.6351	0.7094
X651_Panthenol MH	3.265	0.0025894	2.5868	0.017252	0.37044	-1.4327
X223_LPC 160 1 MH	-3.4674	0.0026064	2.584	0.017252	1.6166	0.69293
X007_ACar 50-OH MH	-3.2105	0.0026293	2.5802	0.017252	2.7313	1.4496
X218_HexCer-NS d421 HexCer-NS d181/240 MH	-3.4059	0.0026597	2.5752	0.017252	1.6197	0.69575
X217_HexCer-NS d401 HexCer-NS d181/220 MH	-3.4488	0.0026683	2.5738	0.017252	1.4289	0.51495
X664_Tyrosine MH	-3.3516	0.0028232	2.5493	0.018023	1.6312	0.70592
X182_Cer-NDS d340 Cer-NDS d180/160 MH	-3.2923	0.0028356	2.5474	0.018023	1.4656	0.55151
X281_PC 342 PC 160-182 MH	-3.3963	0.0028893	2.5392	0.018133	1.2702	0.3451
X329_PC 404 1 MH	-3.4744	0.0029416	2.5314	0.018133	1.7637	0.81862
X640_Methionine MH	-3.3766	0.0029428	2.5312	0.018133	1.6953	0.76156
X009_ACar 60 M	-3.256	0.0029496	2.5302	0.018133	2.6278	1.3939
X509_GM3 d422 M-H-	-3.3796	0.0030226	2.5196	0.018431	1.5652	0.64632
X655_Phenylalanine MH	-3.3816	0.0030705	2.5128	0.018571	1.637	0.71107
X264_PC 300 PC 140-160 MH	-3.2995	0.0033604	2.4736	0.020162	1.6366	0.7107
X045_TAG 442 1 TAG 80-181-181 MNH4	-3.1286	0.0034926	2.4569	0.020789	5.3659	2.4238
X741_Threonic acid M-H-	-3.4883	0.0035482	2.45	0.020954	1.789	0.83915
X289_PC 351 2 PC 170-181 MH	-3.248	0.0038406	2.4156	0.022503	1.4922	0.57746
X522_PE 364 1 PE 182-182 M-H-	-3.3624	0.0039629	2.402	0.02304	3.0657	1.6162
X250_LPE 160 MH	-3.3266	0.0040006	2.3979	0.02308	1.7474	0.80519
X628_Dihydroxyphenylalanine MH	-3.3023	0.0041402	2.383	0.023703	2.1111	1.078
X445_SM d401 SM d181/220 MH	-3.2715	0.0042835	2.3682	0.024143	1.4737	0.55942
X224_LPC 160 2 MH	-3.2682	0.0042842	2.3681	0.024143	1.5836	0.66322
X571_PE 407e 1 PE 182e/225 M-H-	-3.242	0.0043136	2.3652	0.024143	1.5278	0.61144
X347_PC 322e MH	-3.1673	0.0043944	2.3571	0.024332	2.1247	1.0872
X604_PI 383 1 PI 180-203 M-H-	-3.2252	0.0044279	2.3538	0.024332	1.6955	0.7617
X507_GM3 d401 M-H-	-3.2313	0.0044688	2.3498	0.024332	1.5565	0.63834
X336_PC 409 MH	-3.0703	0.0044835	2.3484	0.024332	1.7271	0.78836
X020_ACar 161 M	-3.0602	0.0045096	2.3459	0.024332	3.6149	1.854
X316_PC 384 2 PC 160-224 MH	-3.2659	0.0047903	2.3196	0.025662	1.6878	0.75516
X527_PE 382 PE 181-201 M-H-	-3.2745	0.0048321	2.3159	0.025703	1.4681	0.55399
X581_PG 341 2 PG 160-181 M-H-	-2.9693	0.0052548	2.2794	0.027649	1.7692	0.82314
X288_PC 351 1 PC 170-181 MH	-3.1288	0.0052717	2.278	0.027649	1.8656	0.89962
X409_PC 446e MH	-3.0367	0.005318	2.2743	0.027698	1.8431	0.88214
X582_PG 342 1 PG 161-181 M-H-	-3.1117	0.0054182	2.2661	0.028025	2.7326	1.4503
X647_Nicotinamide MH	-3.0645	0.0058123	2.2357	0.029858	1.4701	0.5559
X552_PE 364e 2 PE 161e/203 M-H-	-3.0404	0.0058552	2.2325	0.029873	1.2807	0.35694
X636_Isoleucine MH	-3.0595	0.0059749	2.2237	0.030278	1.5258	0.60952
X612_PI 405 2 PI 180-225 M-H-	-2.9756	0.0063742	2.1956	0.032085	1.7921	0.84169
X642_N-Acetylornithine MH	-3.0777	0.0065063	2.1867	0.032447	2.8155	1.4934
X159_TAG 587 4 TAG 180-181-226 MNH4	2.8554	0.0065326	2.1849	0.032447	0.81959	-0.28703
X720_Acetaminophen glucuronide M-H-	-2.8712	0.0066294	2.1785	0.032711	1045.3	10.03
X359_PC 352e 1 MH	-2.8871	0.0067275	2.1721	0.032978	2.3066	1.2057
X031_TAG 380 TAG 80-140-160 MNH4	-2.8296	0.006971	2.1567	0.03374	5.0044	2.3232
X531_PE 384 3 PE 180-204 M-H-	-2.9097	0.0069729	2.1566	0.03374	1.588	0.66718
X230_LPC 180 1 MH	-3.0034	0.0071939	2.143	0.034561	1.465	0.55087
X464_CL 728 CL 182-182-182-182 M-H-	-2.8251	0.0072348	2.1406	0.034561	2.5549	1.3533
X459_SM d432 2 MH	-3.0278	0.0072954	2.137	0.034595	1.4005	0.4859
X080_TAG 506 TAG 120-160-226 MNH4	2.7975	0.0073432	2.1341	0.034595	0.81548	-0.29428
X572_PE 407e 2 PE 181e/226 M-H-	-3.0205	0.0073804	2.1319	0.034595	1.7558	0.81213
X546_PE 352e 1 PE 171e/181 M-H-	-3.002	0.0074429	2.1283	0.034672	1.5147	0.59906
X055_TAG 463 TAG 120-161-182 MNH4	-2.8503	0.0076038	2.119	0.035203	3.6434	1.8653
X432_SM d341 SM d181/160 MH	-3.0468	0.0077714	2.1095	0.035758	1.4234	0.50932
X713_Lactic acid M-H-	-2.8906	0.0078577	2.1047	0.035935	1.6095	0.68661
X039_TAG 422 TAG 80-160-182 MNH4	-2.848	0.0081122	2.0909	0.036873	5.4555	2.4477
X610_PI 404 PI 180-224 M-H-	-2.9946	0.0082059	2.0859	0.037075	1.61	0.68707
X454_SM d422 2 SM d181/241 MH	-2.9805	0.0087822	2.0564	0.039441	1.5331	0.61641
X292_PC 353 2 MH	-2.7977	0.0090812	2.0419	0.040541	1.9905	0.99314
X340_PC 428 MH	-2.8591	0.0094376	2.0251	0.041857	1.9157	0.93785
X393_PC 404e MH	-2.8081	0.0094876	2.0228	0.041857	1.5209	0.60496
X219_HexCer-NS d422 HexCer-NS d181/241 MH	-2.8868	0.0099114	2.0039	0.043471	1.6184	0.69458
X310_PC 377 MH	-2.9385	0.010064	1.9972	0.043882	1.2299	0.29854
X644_N6-Methyllysine MH	-2.9171	0.010222	1.9905	0.044314	1.9151	0.93745
X537_PE 405 1 PE 180-225 M-H-	-2.8139	0.010349	1.9851	0.04442	1.444	0.53004
X408_PC 445e MH	-2.765	0.010367	1.9843	0.04442	1.7175	0.78031
X157_TAG 587 2 TAG 181-182-224 MNH4	2.6904	0.010424	1.982	0.04442	0.78339	-0.3522
X249_LPC 241e MH	-2.6996	0.010486	1.9794	0.044431	2.0662	1.047
X562_PE 386e 1 PE 182e/204 M-H-	-2.794	0.010992	1.9589	0.045942	1.431	0.51698
X229_LPC 181 2 MH	-2.871	0.011008	1.9583	0.045942	1.5934	0.67207
X583_PG 342 2 PG 160-182 M-H-	-2.7002	0.011073	1.9558	0.045942	1.6653	0.73579
X568_PE 406e 1 PE 182e/224 M-H-	-2.8749	0.011087	1.9552	0.045942	1.5052	0.58997
X448_SM d411 SM d181/230 MH	-2.8069	0.01119	1.9512	0.046112	1.3499	0.43283
X422_PS 402 MH	-2.8462	0.011405	1.9429	0.046636	1.5198	0.60389
X528_PE 383 PE 180-203 M-H-	-2.8534	0.011441	1.9415	0.046636	1.4065	0.49209
X231_LPC 180 2 MH	-2.8384	0.011616	1.935	0.047091	1.408	0.49364
X660_TMAO MH	-2.709	0.012305	1.9099	0.049617	2.2331	1.1591
X354_PC 342e 2 MH	-2.6582	0.012624	1.8988	0.050517	1.6751	0.74422
X062_TAG 483 1 TAG 120-181-182 MNH4	-2.6225	0.012663	1.8975	0.050517	3.2991	1.7221
X609_PI 386 M-H-	-2.706	0.013097	1.8828	0.051833	2.8331	1.5024
X406_PC 424e MH	-2.6627	0.013131	1.8817	0.051833	1.5291	0.61272
X314_PC 383 2 PC 180-203 MH	-2.7755	0.013501	1.8696	0.053016	1.4677	0.55354
X234_LPC 204 2 MH	-2.6898	0.013736	1.8621	0.053156	1.8566	0.89263
X588_PG 364 2 PG 182-182 M-H-	-2.6558	0.01375	1.8617	0.053156	3.0326	1.6005
X708_2-Hydroxybutyric acid M-H-	-2.6668	0.01375	1.8617	0.053156	1.6619	0.73281
X351_PC 341e 1 MH	-2.714	0.013913	1.8566	0.053477	1.4181	0.50393
X714_Malic acid M-H-	-2.5559	0.013975	1.8546	0.053477	1.6451	0.71815
X331_PC 405 PC 180-225 MH	-2.7261	0.014591	1.8359	0.055349	1.3947	0.47998
X338_PC 422 MH	-2.6999	0.014612	1.8353	0.055349	1.8446	0.88329
X595_PI 321 PI 160-161 M-H-	-2.6554	0.014856	1.8281	0.055991	3.2382	1.6952
X270_PC 320 PC 160-160 MH	-2.7269	0.014948	1.8254	0.056054	1.4331	0.51912
X002_ACar 20 M	-2.6369	0.015042	1.8227	0.056129	1.7501	0.80741
X047_TAG 443 TAG 80-181-182 MNH4	-2.5802	0.015266	1.8163	0.056682	4.0509	2.0182
X407_PC 425e MH	-2.6071	0.015468	1.8106	0.057148	1.659	0.7303
X474_FA 161 M-H-	-2.6294	0.015797	1.8014	0.057812	2.0764	1.0541
X631_Glutamic acid MH	-2.6237	0.015802	1.8013	0.057812	1.9158	0.93794
X431_SM d340 MH	-2.6921	0.015919	1.7981	0.057883	1.3553	0.43859
X038_TAG 421 2 TAG 80-160-181 MNH4	-2.549	0.015976	1.7965	0.057883	3.5425	1.8248
X311_PC 381 MH	-2.6365	0.016061	1.7942	0.057912	1.4944	0.57959
X560_PE 385e 2 PE 161e/224 M-H-	-2.7076	0.016197	1.7906	0.058124	1.4045	0.49008
X421_PS 401 MH	-2.6708	0.016299	1.7879	0.058209	1.5161	0.6004
X440_SM d381 SM d181/200 MH	-2.6533	0.016419	1.7847	0.05836	1.3998	0.48518
X506_GM3 d341 M-H-	-2.6731	0.016598	1.7799	0.058608	1.5858	0.66525
X637_Leucine MH	-2.621	0.016645	1.7787	0.058608	1.4519	0.53791
X455_SM d423 1 SM d182/241 MH	-2.6303	0.017287	1.7623	0.060327	1.4151	0.50086
X211_DAG 362 2 DAG 181-181 MNH4	-2.584	0.017294	1.7621	0.060327	1.6168	0.6931
X267_PC 310 1 PC 150-160 MH	-2.5249	0.017768	1.7504	0.061693	1.6328	0.70734
X233_LPC 204 1 MH	-2.5541	0.018464	1.7337	0.063817	1.5251	0.60889
X376_PC 382e MH	-2.4899	0.018777	1.7264	0.064185	1.7887	0.83894
X654_Phenylacetylglutamine MH	-2.5256	0.018792	1.726	0.064185	2.1131	1.0793
X013_ACar 103 M	-2.6021	0.018828	1.7252	0.064185	1.9083	0.93232
X358_PC 344e 2 MH	-2.5193	0.019024	1.7207	0.06456	1.4837	0.56921
X721_Adenine M-H-	-2.6306	0.019271	1.7151	0.065104	1.9482	0.96215
X424_PS 405 MH	-2.6094	0.019515	1.7096	0.065441	1.4665	0.55241
X026_ACar 202 M	-2.4754	0.019545	1.709	0.065441	4.628	2.2104
X043_TAG 441 1 TAG 100-160-181 MNH4	-2.4372	0.020104	1.6967	0.067015	3.3315	1.7362
X369_PC 364e 3 MH	-2.5607	0.020564	1.6869	0.068243	1.3824	0.46719
X613_PI 406 PI 180-226 M-H-	-2.5388	0.020716	1.6837	0.068446	3.65	1.8679
X227_LPC 182 2 MH	-2.5022	0.02152	1.6672	0.070591	1.7232	0.78512
X525_PE 365 2 PE 160-205 M-H-	-2.4217	0.021554	1.6665	0.070591	1.7001	0.76562
X328_PC 402 MH	-2.4158	0.022845	1.6412	0.074496	1.5759	0.65618
X727_Gluconic acid M-H-	-2.4759	0.023322	1.6322	0.07572	1.4464	0.53244
X152_TAG 585 1 TAG 180-181-224 MNH4	2.357	0.023485	1.6292	0.075923	0.87972	-0.18489
X587_PG 364 1 PG 182-182 M-H-	-2.5221	0.02362	1.6267	0.076029	2.0929	1.0655
X363_PC 362e 1 MH	-2.4471	0.024396	1.6127	0.077964	1.3356	0.41753
X592_PG 406 PG 181-225 M-H-	-2.4561	0.024429	1.6121	0.077964	2.2404	1.1637
X541_PE 407 PE 181-226 M-H-	-2.3886	0.024642	1.6083	0.078311	1.743	0.8016
X549_PE 362e PE 181e/181 M-H-	-2.3897	0.025076	1.6007	0.079356	1.3226	0.4034
X235_LPC 203 1 MH	-2.4083	0.025675	1.5905	0.080909	1.4089	0.49453
X743_Uridine 5'-diphospho-N-acetylglucosamine M-H-	-2.3558	0.027067	1.5676	0.084938	1.5061	0.59082
X530_PE 384 2 PE 160-224 M-H-	-2.436	0.027301	1.5638	0.085315	1.4355	0.52157
X536_PE 404 PE 180-224 M-H-	-2.4315	0.027574	1.5595	0.085556	1.4061	0.49167
X646_N6,N6,N6-Trimethyllysine MH	-2.431	0.027606	1.559	0.085556	1.69	0.75699
X745_Uridine-5-diphosphoacetylgalactosamine M-H-	-2.3289	0.02822	1.5494	0.086862	1.4999	0.58482
X447_SM d403 MH	-2.3809	0.028259	1.5488	0.086862	1.5647	0.64592
X392_PC 403e MH	-2.3429	0.028516	1.5449	0.087031	1.4712	0.55703
X377_PC 383e MH	-2.378	0.028546	1.5445	0.087031	1.3313	0.41279
X740_Sebacic acid M-H-	-2.2544	0.029403	1.5316	0.089268	1.4844	0.56988
X453_SM d422 1 MH	-2.3837	0.029683	1.5275	0.089268	1.4173	0.50314
X046_TAG 442 2 TAG 100-160-182 MNH4	-2.2727	0.029744	1.5266	0.089268	3.0494	1.6085
X299_PC 364 3 PC 160-204 MH	-2.346	0.029756	1.5264	0.089268	1.4303	0.51627
X718_3-Indoxyl sulfate M-H-	-2.363	0.030043	1.5223	0.089771	1.7458	0.80393
X056_TAG 464 TAG 120-161-183 MNH4	-2.3218	0.030381	1.5174	0.090421	4.1146	2.0408
X253_LPE 181 2 MH	-2.3782	0.030849	1.5108	0.091449	1.3842	0.46908
X063_TAG 483 2 TAG 120-181-182 MNH4	-2.253	0.031178	1.5061	0.091819	2.9206	1.5463
X255_LPE 182 2 MH	-2.3446	0.031219	1.5056	0.091819	1.4395	0.52557
X615_1-Methylnicotinamide MH	-2.262	0.031435	1.5026	0.092096	1.5843	0.66386
X214_DAG 364 1 DAG 181-183 MNH4	-2.3169	0.031716	1.4987	0.092555	1.6524	0.72453
X378_PC 384e 1 MH	-2.3234	0.032623	1.4865	0.094835	1.5664	0.64742
X698_Metoclopramide MH	-2.2039	0.033515	1.4748	0.097051	23.405	4.5487
X694_Inosine MH	-2.3249	0.03387	1.4702	0.097703	1.2025	0.26608
X330_PC 404 2 PC 180-224 MH	-2.3173	0.03478	1.4587	0.099941	1.4106	0.49628
X656_Piperine MH	2.2109	0.035245	1.4529	0.10089	0.65131	-0.61857
X160_TAG 588 1 TAG 182-203-203 MNH4	2.1865	0.035675	1.4476	0.10173	0.80896	-0.30585
X551_PE 364e 1 PE 182e/182 M-H-	-2.2905	0.03589	1.445	0.10196	1.3001	0.37867
X586_PG 363 PG 181-182 M-H-	-2.2563	0.03634	1.4396	0.10285	1.7414	0.80025
X456_SM d423 2 MH	-2.2608	0.036623	1.4362	0.10326	1.3178	0.39814
X337_PC 4210 MH	-2.1747	0.03746	1.4264	0.10522	1.3467	0.42945
X634_Glycine MH	-2.2417	0.037631	1.4244	0.10531	1.361	0.44464
X618_Acetylcholine M	-2.2333	0.038834	1.4108	0.10802	2.5837	1.3694
X344_PC 320e MH	-2.2377	0.038887	1.4102	0.10802	1.4018	0.48723
X018_ACar 141 M	-2.1643	0.039485	1.4036	0.10907	1.9474	0.96156
X053_TAG 462 1 TAG 120-161-181 MNH4	-2.1351	0.039569	1.4026	0.10907	2.8053	1.4881
X251_LPE 180 MH	-2.2521	0.0397	1.4012	0.10907	1.355	0.43828
X681_Bilirubin MH	-2.2391	0.039941	1.3986	0.10933	1.748	0.80571
X283_PC 343 2 PC 160-183 MH	-2.2376	0.040471	1.3929	0.11038	1.2302	0.29884
X703_Pipecolic acid MH	-2.1825	0.041759	1.3792	0.11348	1.2588	0.33207
X510_HexHexHexCer-NS d341 MCH3COO-	-2.2621	0.04194	1.3774	0.11356	1.6947	0.76102
X179_BMP 363 BMP 181-182 MNH4	-2.1681	0.042691	1.3697	0.11517	1.7252	0.78674
X691_Guanosine MH	-2.178	0.043135	1.3652	0.11595	1.4815	0.56708
X439_SM d380 MH	-2.1644	0.043299	1.3635	0.11598	1.3735	0.4579
X025_ACar 201 M	-2.0829	0.044258	1.354	0.11813	3.6131	1.8532
X657_Proline MH	-2.1336	0.045098	1.3458	0.11929	1.3771	0.46165
X252_LPE 181 1 MH	-2.1653	0.04531	1.3438	0.11929	1.2764	0.35213
X188_Cer-NS d361 Cer-NS d181/180 MH	2.1201	0.045331	1.3436	0.11929	0.76836	-0.38015
X213_DAG 363 2 DAG 181-182 MNH4	-2.1421	0.045331	1.3436	0.11929	1.473	0.55872
X469_FA 141 M-H-	-2.1278	0.045767	1.3394	0.12002	1.5572	0.63892
X679_Adenosine MH	-2.1493	0.046662	1.331	0.12186	1.5312	0.61465
X074_TAG 503 2 TAG 160-161-182 MNH4	-2.0711	0.046796	1.3298	0.12186	2.5251	1.3364
X600_PI 364 1 PI 182-182 M-H-	-2.1072	0.04705	1.3274	0.1221	2.5282	1.3381
X212_DAG 363 1 DAG 181-182 MNH4	-2.0742	0.049006	1.3097	0.12674	1.4422	0.52823
X279_PC 340 PC 160-180 MH	-2.1233	0.04941	1.3062	0.12735	1.3218	0.40249
X203_DAG 320 DAG 160-160 MNH4	-2.0755	0.049601	1.3045	0.1274	1.7223	0.78431
X706_Thiamine M	-2.0912	0.050322	1.2982	0.12857	2.5304	1.3394
X623_Betaine M	-2.0749	0.050399	1.2976	0.12857	1.488	0.57337
X426_SM d301 MH	-2.0788	0.051369	1.2893	0.1306	1.2878	0.36493
X078_TAG 505 1 TAG 140-182-183 MNH4	-2.0196	0.051633	1.2871	0.13083	2.6571	1.4098
X296_PC 363 3 PC 180-183 MH	-2.1007	0.051834	1.2854	0.13089	1.295	0.37294
X451_SM d421 1 MH	-2.0955	0.052135	1.2829	0.13121	1.3083	0.38771
X202_DAG 301 DAG 140-161 MNH4	-2.0786	0.052811	1.2773	0.13188	2.7797	1.4749
X430_SM d331 SM d171/160 MH	-2.077	0.052869	1.2768	0.13188	1.243	0.31384
X570_PE 406e 3 PE 181e/225 M-H-	-2.082	0.052929	1.2763	0.13188	1.2583	0.33153
X547_PE 352e 2 PE 171e/181 M-H-	-2.05	0.053164	1.2744	0.13203	1.2599	0.33337
X012_ACar 100 M	-2.0484	0.05341	1.2724	0.1322	1.7704	0.82408
X238_LPC 201 MH	-2.0896	0.053892	1.2685	0.13296	1.2533	0.32573
X700_Midazolam MH	1.9719	0.054431	1.2642	0.13385	1.0413	0.058407
X417_PS 383 PS 180-203 MH	-2.0782	0.05482	1.2611	0.13436	1.2865	0.36344
X735_N-Acetylaspartic acid M-H-	-2.0655	0.055307	1.2572	0.13498	1.4873	0.57273
X444_SM d400 MH	-2.035	0.055433	1.2562	0.13498	1.2983	0.37658
X073_TAG 503 1 TAG 140-181-182 MNH4	-1.983	0.05581	1.2533	0.13546	2.1634	1.1133
X076_TAG 504 2 TAG 160-161-183 MNH4	-1.9811	0.056402	1.2487	0.13632	2.5841	1.3696
X746_Uridine M-H-	-2.0108	0.056526	1.2477	0.13632	1.4349	0.521
X449_SM d412 1 MH	-2.0347	0.057956	1.2369	0.13932	1.2695	0.34425
X206_DAG 341 2 DAG 160-181 MNH4	-1.987	0.058371	1.2338	0.13987	1.5405	0.62339
X662_Trigonelline MH	-1.9829	0.05916	1.228	0.14096	1.684	0.75192
X240_LPC 225 MH	-2.0633	0.059285	1.2271	0.14096	1.6686	0.73863
X225_LPC 170 MH	-2.0166	0.059717	1.2239	0.14096	1.2687	0.34334
X274_PC 330 1 PC 160-170 MH	-2.0053	0.059736	1.2238	0.14096	1.3728	0.45708
X326_PC 395 MH	1.9386	0.059766	1.2235	0.14096	0.98067	-0.028164
X339_PC 424 MH	-1.9814	0.060768	1.2163	0.14287	1.4354	0.52142
X553_PE 365e PE 161e/204 M-H-	-1.9744	0.061021	1.2145	0.14302	1.2419	0.31252
X236_LPC 203 2 MH	-1.9819	0.061498	1.2111	0.14369	1.7385	0.79787
X290_PC 352 PC 170-182 MH	-1.9605	0.061777	1.2092	0.14389	1.2738	0.34919
X096_TAG 526 TAG 140-160-226 MNH4	1.918	0.062265	1.2058	0.1444	0.94035	-0.088724
X591_PG 385 PG 181-204 M-H-	-1.9974	0.062379	1.205	0.1444	1.8191	0.86322
X044_TAG 441 2 TAG 120-140-181 MNH4	-1.9273	0.062833	1.2018	0.145	2.7696	1.4697
X307_PC 374 1 PC 170-204 MH	-1.9568	0.063314	1.1985	0.14551	1.6316	0.70631
X395_PC 406e 1 MH	-1.9645	0.063545	1.1969	0.14551	1.4161	0.50191
X215_DAG 364 2 DAG 160-204 MNH4	-1.9363	0.063791	1.1952	0.14551	1.5348	0.61807
X585_PG 362 PG 181-181 M-H-	-1.9627	0.063831	1.195	0.14551	1.741	0.79995
X266_PC 302 MH	-1.9039	0.064584	1.1899	0.14678	1.9502	0.96359
X275_PC 330 2 MH	-1.9602	0.066626	1.1764	0.15073	1.3395	0.42174
X429_SM d322 SM d182/140 MH	-1.9724	0.066724	1.1757	0.15073	1.2669	0.34125
X621_Arginine MH	-1.9604	0.067285	1.1721	0.15154	1.2837	0.36028
X391_PC 402e MH	-1.9402	0.067622	1.1699	0.15184	1.5826	0.66232
X416_PS 381 MH	-1.9558	0.069346	1.159	0.15525	1.2862	0.36314
X017_ACar 140 M	-1.8829	0.069759	1.1564	0.15564	2.0965	1.068
X460_SM d442 MH	-1.9286	0.069936	1.1553	0.15564	1.3401	0.42238
X064_TAG 484 1 TAG 120-181-183 MNH4	-1.8715	0.070305	1.153	0.15586	2.5478	1.3492
X607_PI 384 2 PI 180-204 M-H-	-1.8991	0.070458	1.1521	0.15586	1.2732	0.34842
X364_PC 362e 2 MH	-1.8972	0.070657	1.1508	0.15586	1.3274	0.40864
X736_N-Acetylaspartylglutamic acid M-H-	-1.9479	0.071495	1.1457	0.15725	1.3336	0.41536
X114_TAG 546 4 TAG 160-160-226 MNH4	1.8473	0.072803	1.1379	0.15945	0.97036	-0.043404
X024_ACar 200 M	-1.8541	0.072921	1.1371	0.15945	3.774	1.9161
X210_DAG 362 1 DAG 181-181 MNH4	-1.8924	0.073143	1.1358	0.15947	1.3701	0.45431
X237_LPC 202 MH	-1.927	0.073596	1.1331	0.15999	1.1817	0.24087
X239_LPC 226 MH	-1.872	0.074286	1.1291	0.16102	1.7374	0.79694
X667_gamma-Butyrobetaine M	-1.8472	0.074589	1.1273	0.16122	1.5171	0.60129
X138_TAG 567 2 TAG 160-181-226 MNH4	1.8285	0.074975	1.1251	0.16144	1.0561	0.078782
X590_PG 384 PG 181-203 M-H-	-1.8963	0.075122	1.1242	0.16144	1.6601	0.73131
X061_TAG 482 TAG 140-160-182 MNH4	-1.8302	0.076311	1.1174	0.16352	2.4623	1.3
X405_PC 423e MH	-1.8579	0.077416	1.1112	0.16542	1.4138	0.49963
X635_Histidine MH	-1.8635	0.077863	1.1087	0.16569	1.3813	0.46605
X629_Ergothioneine MH	1.8483	0.077986	1.108	0.16569	0.55231	-0.85646
X010_ACar 80 M	-1.8679	0.079922	1.0973	0.16933	2.1013	1.0713
X533_PE 385 2 PE 160-225 M-H-	-1.7991	0.08225	1.0849	0.17377	1.3992	0.4846
X356_PC 343e 2 MH	-1.8365	0.084064	1.0754	0.1771	1.2859	0.36274
X732_Hippurate M-H-	-1.8172	0.084464	1.0733	0.17745	1.9027	0.92802
X567_PE 405e 2 PE 201e/204 M-H-	-1.8263	0.085842	1.0663	0.17937	1.2296	0.29814
X088_TAG 523 1 TAG 160-181-182 MNH4	-1.7759	0.085859	1.0662	0.17937	1.6093	0.68645
X726_Cytidine-5'-Monophosphate M-H-	-1.7715	0.086543	1.0628	0.1803	1.4788	0.56445
X093_TAG 525 1 TAG 160-182-183 MNH4	-1.7625	0.086785	1.0616	0.1803	2.5376	1.3434
X738_Ophthalmic acid M-H-	-1.7654	0.087248	1.0592	0.18076	1.4029	0.48837
X197_Cer-NS d421 Cer-NS d181/240 MH	-1.7978	0.088277	1.0542	0.18239	1.329	0.41035
X027_ACar 204 M	-1.7709	0.089053	1.0503	0.18349	1.8839	0.91374
X054_TAG 462 2 TAG 120-160-182 MNH4	-1.7496	0.089394	1.0487	0.18369	2.5637	1.3582
X412_PS 361 PS 180-181 MH	-1.8192	0.089966	1.0459	0.18436	1.2454	0.31664
X006_ACar 50 M	-1.741	0.090264	1.0445	0.18446	1.6221	0.69785
X187_Cer-NS d342 Cer-NS d182/160 MH	1.7713	0.092882	1.0321	0.1893	0.76642	-0.38378
X505_FA 244 M-H-	-1.7909	0.093345	1.0299	0.18972	1.7412	0.8001
X502_FA 225 2 M-H-	-1.7656	0.094618	1.024	0.19179	1.3567	0.44012
X399_PC 407e 2 MH	-1.7254	0.095444	1.0203	0.19295	2.4495	1.2925
X384_PC 385e 4 MH	-1.7388	0.095963	1.0179	0.19347	1.3209	0.40148
X014_ACar 120 M	-1.7058	0.096709	1.0145	0.19401	1.8746	0.90658
X659_Stachydrine proline betaine MH	-1.7521	0.096745	1.0144	0.19401	1.7565	0.81267
X051_TAG 461 1 TAG 140-160-161 MNH4	-1.7055	0.097515	1.0109	0.19503	2.2178	1.1491
X075_TAG 504 1 TAG 141-181-182 MNH4	-1.6993	0.098114	1.0083	0.19571	2.5199	1.3334
X261_MAG 181 MNa	-1.7191	0.098415	1.0069	0.19579	1.6175	0.69372
X308_PC 374 2 PC 170-204 MH	-1.7254	0.099601	1.0017	0.19762	1.3501	0.43309
X207_DAG 342 DAG 160-182 MNH4	-1.7104	0.10177	0.9924	0.20085	1.3719	0.45613
X394_PC 405e MH	-1.7004	0.10177	0.9924	0.20085	1.3816	0.46634
X535_PE 386 2 PE 160-226 M-H-	-1.6855	0.10225	0.99032	0.20129	1.4577	0.54371
X682_Cefuroxime MNa	1.7091	0.10293	0.98747	0.20208	0.85468	-0.22654
X140_TAG 568 2 TAG 160-182-226 MNH4	1.6641	0.10457	0.98058	0.20461	1.0038	0.0054865
X183_Cer-NDS d421 Cer-NDS d180/241 MH	-1.6787	0.10476	0.97981	0.20461	1.4096	0.49526
X594_PG 408 PG 182-226 M-H-	-1.7022	0.10637	0.97319	0.20721	2.2891	1.1948
X021_ACar 180 M	-1.6607	0.1072	0.9698	0.20824	2.1226	1.0858
X066_TAG 485 TAG 120-182-183 MNH4	-1.6978	0.10745	0.96879	0.20824	2.4133	1.271
X688_Gabapentin MH	-1.6429	0.10782	0.96729	0.20842	23.449	4.5514
X423_PS 404 PS 180-224 MH	-1.7015	0.10849	0.96459	0.20918	1.6527	0.72479
X357_PC 344e 1 MH	1.6267	0.11025	0.95763	0.21157	0.99116	-0.012804
X090_TAG 524 1 TAG 161-181-182 MNH4	-1.6462	0.1103	0.95743	0.21157	1.9661	0.97532
X544_PE 343e PE 161e/182 M-H-	-1.6785	0.11242	0.94915	0.21509	1.2237	0.29126
X643_N-Methylproline MH	-1.6528	0.11329	0.94581	0.2162	1.6268	0.70202
X208_DAG 361 1 DAG 180-181 MNH4	-1.6439	0.11427	0.94207	0.21752	1.4231	0.50899
X327_PC 401 MH	-1.6514	0.11464	0.94068	0.21766	1.3246	0.40556
X317_PC 384 3 PC 180-204 MH	-1.6549	0.11565	0.93687	0.21903	1.2269	0.29501
X696_Lenticin MH	-1.63	0.11677	0.93268	0.22059	2.1309	1.0915
X638_Lysine MH	-1.6393	0.11863	0.9258	0.22355	1.2166	0.28283
X124_TAG 561 1 TAG 180-200-181 MNH4	1.6057	0.1213	0.91615	0.228	0.80106	-0.32002
X032_TAG 400 TAG 100-140-160 MNH4	-1.5672	0.12682	0.89683	0.23731	2.2293	1.1566
X067_TAG 490 TAG 150-160-180 MNH4	1.5659	0.12688	0.89661	0.23731	0.92327	-0.11518
X117_TAG 548 TAG 161-182-205 MNH4	1.5471	0.12852	0.89102	0.23978	1.1942	0.25601
X669_alpha-Hydroxymetoprolol MH	1.6023	0.12954	0.8876	0.24108	0.20308	-2.2999
X070_TAG 493 TAG 150-161-182 MNH4	-1.5489	0.13049	0.88441	0.24199	2.5069	1.3259
X278_PC 332 PC 150-182 MH	-1.5612	0.13067	0.88381	0.24199	1.3067	0.38598
X671_1-Methylhistamine MH	-1.5412	0.13527	0.86878	0.24989	1.7422	0.80089
X030_ACar 261 M	-1.5421	0.13591	0.86675	0.25045	1.5478	0.6302
X176_TAG 542e TAG 180e-181-181 MNH4	1.5206	0.13738	0.86208	0.2523	1.0371	0.05252
X404_PC 422e MH	-1.5441	0.13782	0.8607	0.2523	1.4497	0.53579
X095_TAG 525 3 TAG 160-182-183 MNH4	-1.5159	0.13792	0.86036	0.2523	2.3304	1.2206
X035_TAG 420 1 TAG 100-160-160 MNH4	-1.5138	0.13867	0.85802	0.25305	2.2714	1.1836
X555_PE 375e 1 PE 171e/204 M-H-	-1.538	0.13991	0.85414	0.25447	1.2386	0.30867
X019_ACar 160 M	-1.5177	0.14013	0.85347	0.25447	1.9251	0.9449
X134_TAG 565 4 TAG 180-181-204 MNH4	1.5	0.1416	0.84894	0.25652	1.2137	0.27938
X513_LPE 182e M-H-	-1.5315	0.14522	0.83797	0.26245	1.1377	0.18614
X079_TAG 505 2 TAG 120-160-225 MNH4	-1.4837	0.14647	0.83425	0.26407	2.128	1.0895
X072_TAG 502 TAG 160-161-181 MNH4	-1.4894	0.14708	0.83244	0.26453	1.81	0.85601
X401_PC 408e 1 MH	1.467	0.14866	0.82782	0.26673	2.8442	1.508
X589_PG 364 3 PG 160-204 M-H-	-1.4958	0.14939	0.82568	0.2674	1.4347	0.52078
X040_TAG 431 TAG 90-160-181 MNH4	-1.4716	0.15084	0.82147	0.26908	2.506	1.3254
X263_PC 290 MH	-1.4722	0.15139	0.81991	0.26908	1.4436	0.52963
X434_SM d342 2 MH	-1.4852	0.15148	0.81963	0.26908	1.1746	0.23217
X666_Zolpidem MH	-1.4654	0.15176	0.81884	0.26908	7.5472	2.9159
X624_Choline M	-1.4933	0.15372	0.81326	0.27114	1.158	0.21165
X382_PC 385e 2 MH	-1.4939	0.15398	0.81254	0.27114	1.2542	0.32672
X677_4-Imidazoleacetic acid MH	-1.4536	0.15401	0.81246	0.27114	1.8409	0.88041
X446_SM d402 SM d210/192 MH	-1.4859	0.15474	0.81039	0.2718	1.2125	0.27798
X742_UDP-glucose M-H-	-1.4533	0.15745	0.80285	0.2753	1.2172	0.28356
X699_Metoprolol acid MH	1.4824	0.15747	0.8028	0.2753	0.30977	-1.6907
X268_PC 310 2 PC 150-160 MH	-1.4702	0.1584	0.80025	0.27628	1.2816	0.35795
X058_TAG 472 TAG 140-150-182 MNH4	-1.4364	0.15997	0.79596	0.27723	2.4139	1.2714
X180_BMP 407 BMP 181-226 MNH4	-1.4424	0.16026	0.79517	0.27723	2.0542	1.0385
X287_PC 345 MH	-1.4324	0.1603	0.79507	0.27723	1.9248	0.94472
X458_SM d432 1 MH	-1.4586	0.16042	0.79473	0.27723	1.2276	0.29583
X574_PE 408e PE 182e/226 M-H-	-1.4236	0.16638	0.7789	0.28686	1.46	0.54598
X059_TAG 473 TAG 110-181-182 MNH4	-1.4105	0.16773	0.77538	0.28853	2.7895	1.48
X083_TAG 513 1 TAG 150-181-182 MNH4	-1.3859	0.17479	0.75748	0.29966	2.1794	1.1239
X540_PE 406 2 PE 180-226 M-H-	-1.3817	0.175	0.75696	0.29966	2.2276	1.1555
X593_PG 407 PG 181-226 M-H-	-1.3838	0.17764	0.75046	0.30349	1.9275	0.9467
X750_gamma-Glutamylleucine M-H-	-1.3901	0.18135	0.74148	0.30912	1.2726	0.34777
X602_PI 374 PI 170-204 M-H-	-1.375	0.18406	0.73503	0.31303	1.1874	0.24784
X457_SM d431 MH	-1.3792	0.18507	0.73267	0.31356	1.1897	0.25056
X693_Hypoxanthine MH	-1.3824	0.18521	0.73234	0.31356	1.2114	0.2767
X011_ACar 81 M	-1.3855	0.18827	0.72523	0.31771	1.3378	0.41988
X360_PC 352e 2 MH	-1.3475	0.18851	0.72467	0.31771	1.3667	0.45071
X385_PC 386e 1 MH	-1.3477	0.19036	0.72042	0.32012	1.7942	0.8433
X375_PC 375e MH	-1.3597	0.19199	0.71671	0.32214	2.8905	1.5313
X584_PG 361 PG 180-181 M-H-	-1.3189	0.19709	0.70534	0.32994	1.4768	0.56248
X052_TAG 461 2 TAG 120-160-181 MNH4	-1.3056	0.20104	0.69672	0.3353	2.1371	1.0957
X397_PC 406e 3 MH	-1.3195	0.20118	0.69641	0.3353	1.6272	0.70237
X015_ACar 121 M	-1.3025	0.20753	0.68293	0.34445	1.9007	0.92656
X433_SM d342 1 SM d182/160 MH	-1.3032	0.20804	0.68185	0.34445	1.1374	0.18571
X341_PC 300e MH	-1.3059	0.20839	0.68112	0.34445	1.2111	0.2763
X639_Metformin MH	1.3286	0.20851	0.68088	0.34445	0.044748	-4.482
X420_PS 386 MH	-1.2906	0.20913	0.67959	0.34471	1.2305	0.29928
X711_Citric acid M-H-	-1.2686	0.21245	0.67274	0.34943	1.2282	0.29658
X580_PG 341 1 PG 160-181 M-H-	-1.2814	0.21558	0.66639	0.35323	1.5911	0.67003
X475_FA 162 M-H-	-1.2909	0.21571	0.66614	0.35323	1.2126	0.27814
X023_ACar 182 M	-1.2604	0.21622	0.66511	0.3533	2.0742	1.0526
X191_Cer-NS d382 Cer-NS d182/200 MH	1.2651	0.21797	0.6616	0.35539	0.85485	-0.22626
X153_TAG 585 2 TAG 180-181-224 MNH4	1.2469	0.22079	0.65602	0.3592	1.2667	0.34108
X325_PC 387 2 MH	-1.2516	0.22345	0.65083	0.36197	1.4565	0.54255
X104_TAG 541 TAG 180-180-181 MNH4	1.2493	0.22346	0.65081	0.36197	0.8918	-0.16521
X641_Metoprolol MH	1.2606	0.22503	0.64775	0.36374	0.27881	-1.8427
X022_ACar 181 M	-1.2327	0.22656	0.64481	0.36457	1.8998	0.92583
X665_Warfarin MH	1.2485	0.22666	0.64463	0.36457	0.58335	-0.77756
X566_PE 405e 1 PE 181e/224 M-H-	-1.2607	0.22701	0.64396	0.36457	1.1103	0.151
X381_PC 385e 1 MH	-1.2299	0.23325	0.63218	0.3738	1.2138	0.27959
X108_TAG 545 1 TAG 160-182-203 MNH4	-1.2021	0.23726	0.62478	0.37941	1.8787	0.90977
X097_TAG 531 TAG 170-180-181 MNH4	1.1863	0.24515	0.61057	0.39119	1.0026	0.0037549
X684_Descladinoseazithromycin MH	-1.1523	0.25622	0.59139	0.40799	49.396	5.6263
X396_PC 406e 2 MH	-1.1568	0.26174	0.58212	0.41591	1.37	0.45417
X163_TAG 589 TAG 181-182-226 MNH4	1.1233	0.26876	0.57063	0.42615	1.1144	0.15632
X690_Guanine MH	-1.1395	0.27172	0.56588	0.42993	1.2126	0.27816
X418_PS 384 MH	-1.1253	0.27666	0.55805	0.43684	1.1236	0.16811
X184_Cer-NS d321 Cer-NS d181/140 MH	-1.1116	0.27769	0.55644	0.43754	1.1386	0.18721
X367_PC 364e 1 MH	-1.1004	0.28165	0.55029	0.44189	1.2321	0.30116
X748_beta-Nicotinamide adenine dinucleotide M-H-	1.0876	0.28199	0.54977	0.44189	2.0931	1.0656
X466_FA 130 1 M-H-	1.1037	0.28273	0.54862	0.44189	0.65342	-0.61391
X724_Aspartic acid M-H-	-1.0961	0.28299	0.54822	0.44189	1.2831	0.35969
X370_PC 365e 1 MH	-1.0944	0.2834	0.5476	0.44189	1.2379	0.30788
X305_PC 366 2 MH	-1.0836	0.28603	0.54359	0.44506	2.0034	1.0024
X564_PE 387e 1 PE 182e/205 M-H-	-1.0823	0.28686	0.54233	0.44543	1.287	0.36398
X403_PC 409e MH	-1.0884	0.28779	0.54093	0.44595	1.3996	0.48499
X186_Cer-NS d341 Cer-NS d181/160 MH	1.0912	0.29022	0.53728	0.44879	0.81498	-0.29517
X692_Histamine MH	-1.0772	0.29289	0.5333	0.45199	1.4207	0.50663
X526_PE 381 PE 180-201 M-H-	-1.0825	0.29366	0.53215	0.45226	1.1405	0.18972
X049_TAG 452 TAG 120-150-182 MNH4	-1.0622	0.29534	0.52967	0.45341	2.3959	1.2605
X065_TAG 484 2 TAG 140-160-184 MNH4	-1.0599	0.29562	0.52926	0.45341	1.8685	0.90187
X069_TAG 492 TAG 150-161-181 MNH4	-1.0601	0.29664	0.52777	0.45404	2.1649	1.1143
X500_FA 224 M-H-	-1.0744	0.29858	0.52494	0.45607	1.1385	0.18717
X652_Pantoprazole MH	-1.0247	0.31306	0.50437	0.47723	11.746	3.5541
X569_PE 406e 2 PE 181e/225 M-H-	-1.0396	0.31403	0.50303	0.47732	1.095	0.13093
X181_Cer-NDS d180 MH	1.0323	0.3148	0.50196	0.47732	0.68277	-0.55053
X648_Omeprazole sulfone metabolite of omeprazole MH	-1.0258	0.31503	0.50165	0.47732	3.8786	1.9555
X390_PC 389e MH	1.0096	0.32043	0.49426	0.48366	1.2309	0.29966
X499_FA 223 M-H-	-1.0264	0.32051	0.49416	0.48366	1.1098	0.15035
X488_FA 203 1 M-H-	-1.017	0.3227	0.4912	0.486	1.1468	0.19763
X633_Glycero-3-phosphocholine MH	0.9971	0.32655	0.48606	0.4908	0.99844	-0.0022588
X302_PC 365 3 PC 160-205 MH	-0.98917	0.3301	0.48136	0.4941	1.3252	0.40619
X701_N,N-Diethyl-2-aminoethanol MH	1.0068	0.33027	0.48113	0.4941	0.217	-2.2042
X154_TAG 586 1 TAG 181-181-224 MNH4	0.98587	0.33091	0.48028	0.4941	1.0785	0.10907
X008_ACar 51 M	-0.98698	0.33137	0.47968	0.4941	1.4195	0.50537
X169_TAG 607 TAG 181-202-224 MNH4	0.98062	0.33421	0.47599	0.49733	1.0495	0.069697
X343_PC 311e MH	0.97534	0.3356	0.47417	0.49789	0.93136	-0.10259
X259_MAG 160 MNa	-0.98821	0.33591	0.47378	0.49789	1.154	0.20661
X715_Pyruvic acid M-H-	-0.9691	0.34081	0.46749	0.5036	1.2871	0.36407
X028_ACar 240 M	-0.96218	0.34139	0.46675	0.5036	1.4147	0.50051
X196_Cer-NS d412 Cer-NS d182/230 MH	0.97416	0.34202	0.46595	0.5036	0.836	-0.25843
X346_PC 321e 2 MH	-0.97569	0.34271	0.46507	0.5036	1.1285	0.17436
X550_PE 363e PE 181e/182 M-H-	-0.96719	0.34359	0.46395	0.5036	1.1374	0.18578
X705_Sucrose MNa	-0.96757	0.34379	0.46371	0.5036	1.347	0.42973
X209_DAG 361 2 DAG 180-181 MNH4	-0.9707	0.34514	0.46201	0.50458	1.1568	0.2102
X162_TAG 588 3 TAG 181-182-225 MNH4	0.95499	0.34595	0.46098	0.5048	1.2152	0.28114
X220_LPC 140 MH	-0.94867	0.34736	0.45922	0.50587	1.5536	0.63562
X707_Trazodone MH	-0.94876	0.34849	0.45781	0.50653	111.79	6.8046
X361_PC 353e MH	0.941	0.35304	0.45218	0.51215	0.9989	-0.0015882
X680_Azithromycin M2H2	-0.93243	0.35669	0.44771	0.51644	58.612	5.8731
X437_SM d361 SM d191/170 MH	-0.94088	0.35862	0.44536	0.51824	1.1259	0.17111
X320_PC 385 2 PC 180-205 MH	0.92849	0.36469	0.43808	0.52599	0.9233	-0.11514
X111_TAG 546 1 TAG 181-182-183 MNH4	-0.9174	0.36575	0.43682	0.52651	1.8784	0.90948
X193_Cer-NS d401 Cer-NS d181/220 MH	-0.91854	0.3699	0.43191	0.53147	1.1585	0.21226
X563_PE 386e 2 PE 161e/225 M-H-	0.89889	0.37544	0.42546	0.53839	0.97819	-0.031813
X029_ACar 241 M	-0.8928	0.37801	0.42249	0.54105	1.4728	0.55855
X178_TAG 563e TAG 201e-181-181 MNH4	0.88356	0.38261	0.41725	0.54658	1.2267	0.29482
X443_SM d391 MH	-0.89019	0.38564	0.41382	0.54986	1.1291	0.17521
X086_TAG 521 TAG 160-180-181 MNH4	0.87185	0.39061	0.40826	0.5559	1.0662	0.092532
X511_LPE 161e M-H-	-0.87541	0.39398	0.40453	0.55963	1.0466	0.065704
X333_PC 406 2 PC 180-226 MH	-0.86412	0.39552	0.40284	0.5601	1.3367	0.41866
X194_Cer-NS d402 Cer-NS d182/220 MH	0.8663	0.3958	0.40252	0.5601	0.89627	-0.15799
X199_Cer-NS d423 Cer-NS d182/241 MH	0.86217	0.39808	0.40003	0.56226	0.88834	-0.17081
X695_Iomeprol MH	-0.85062	0.39985	0.3981	0.5637	25.697	4.6835
X156_TAG 587 1 TAG 181-182-224 MNH4	0.84983	0.40229	0.39546	0.56417	1.0204	0.029118
X362_PC 361e MH	-0.85343	0.40233	0.39541	0.56417	1.0929	0.1281
X504_FA 241 M-H-	-0.85245	0.40244	0.3953	0.56417	1.273	0.34824
X322_PC 386 2 PC 160-226 MH	-0.84597	0.40452	0.39306	0.56602	1.4312	0.51724
X676_4-Guanidinobutyric acid MH	-0.83632	0.40703	0.39038	0.56847	1.9214	0.94212
X687_Diazepam MH	-0.84058	0.40856	0.38874	0.56956	1.8308	0.87248
X003_ACar 30 MH	-0.8417	0.4124	0.38468	0.57292	1.0738	0.10276
X164_TAG 602 TAG 180-181-241 MNH4	-0.83916	0.4125	0.38458	0.57292	1.6902	0.75721
X492_FA 204 3 M-H-	0.82438	0.41787	0.37896	0.57813	0.82073	-0.28503
X048_TAG 451 TAG 120-150-181 MNH4	-0.8169	0.4193	0.37748	0.57813	2.0155	1.0111
X722_Adenosine 5'-diphosphate M-H-	0.81932	0.4196	0.37716	0.57813	1.1137	0.15542
X303_PC 365 4 PC 160-205 MH	0.82029	0.41987	0.37688	0.57813	0.97413	-0.037818
X710_3-Hydroxyisobutyric acid M-H-	-0.81722	0.42011	0.37664	0.57813	1.204	0.2678
X102_TAG 534 2 TAG 171-181-182 MNH4	-0.81266	0.42246	0.37422	0.57937	1.9293	0.94805
X730_Glycerol-2-phosphate M-H-	0.81176	0.42255	0.37412	0.57937	1.1073	0.14705
X081_TAG 511 TAG 160-170-181 MNH4	0.80698	0.42537	0.37124	0.58196	1.2357	0.30527
X103_TAG 535 TAG 171-181-183 MNH4	-0.80572	0.42631	0.37027	0.58196	1.896	0.92297
X398_PC 407e 1 MH	-0.80708	0.42677	0.3698	0.58196	1.3039	0.38285
X246_LPC 182e MH	-0.80557	0.42979	0.36674	0.58502	1.2305	0.29919
X578_PEtOH 364 PEtOH 160-204 M-H-	0.79129	0.43279	0.36372	0.58803	2.5965	1.3765
X558_PE 384e PE 181e/203 M-H-	-0.79588	0.43551	0.36101	0.58972	1.0854	0.11817
X109_TAG 545 2 TAG 181-182-182 MNH4	-0.7907	0.43561	0.36091	0.58972	1.7475	0.80526
X626_Cotinine metabolite of nicotine MH	0.79063	0.43975	0.35679	0.59426	0.83928	-0.25278
X257_LPE 224 MH	-0.78845	0.44211	0.35447	0.59574	1.0551	0.07742
X107_TAG 544 TAG 181-181-182 MNH4	-0.77998	0.44244	0.35415	0.59574	1.4872	0.5726
X436_SM d360 MH	-0.78203	0.44513	0.35151	0.5982	1.0456	0.064338
X094_TAG 525 2 TAG 160-182-183 MNH4	-0.77215	0.44586	0.3508	0.5982	1.7991	0.84727
X060_TAG 481 TAG 140-160-181 MNH4	-0.76881	0.44803	0.34869	0.59929	1.5321	0.61553
X573_PE 407e 3 PE 181e/226 M-H-	0.7711	0.44827	0.34846	0.59929	0.95832	-0.061427
X036_TAG 420 2 TAG 120-140-160 MNH4	-0.76154	0.45162	0.34523	0.60152	1.7825	0.83387
X166_TAG 603 2 TAG 181-181-241 MNH4	-0.76774	0.45175	0.3451	0.60152	1.6188	0.69489
X450_SM d412 2 SM d122/290 MH	-0.76931	0.45235	0.34453	0.60152	1.0726	0.10105
X168_TAG 606 TAG 181-181-244 MNH4	0.75831	0.45409	0.34285	0.6027	1.0943	0.12999
X371_PC 365e 2 MH	-0.75988	0.45484	0.34214	0.6027	1.4713	0.55705
X616_3-Methylhistidine MH	-0.73008	0.47526	0.32307	0.62865	1.1477	0.19875
X126_TAG 562 1 TAG 180-181-201 MNH4	0.71859	0.47777	0.32078	0.63085	1.0172	0.024631
X041_TAG 440 1 TAG 120-140-180 MNH4	-0.71485	0.47965	0.31907	0.63223	1.6659	0.73633
X495_FA 205 3 M-H-	0.71491	0.48291	0.31614	0.63541	0.79459	-0.33172
X258_LPE 226 MH	0.70682	0.48486	0.31438	0.63686	1.0552	0.077511
X498_FA 222 M-H-	-0.7058	0.48811	0.31148	0.63973	1.1224	0.16657
X386_PC 386e 2 MH	-0.69984	0.48875	0.31091	0.63973	1.4838	0.5693
X077_TAG 504 3 TAG 140-160-204 MNH4	-0.69462	0.49142	0.30855	0.64209	1.8444	0.88317
X379_PC 384e 2 MH	-0.70026	0.4923	0.30777	0.64213	1.0951	0.13104
X478_FA 180 M-H-	0.68657	0.49937	0.30157	0.65005	0.92175	-0.11755
X106_TAG 543 TAG 181-181-181 MNH4	-0.68415	0.50011	0.30094	0.65005	1.3868	0.47171
X729_Glutathione oxidized M-H-	0.67175	0.50656	0.29537	0.65673	1.0378	0.053504
X565_PE 387e 2 PE 161e/226 M-H-	-0.67467	0.50699	0.295	0.65673	1.1704	0.22698
X118_TAG 552 1 TAG 180-181-191 MNH4	0.66886	0.50811	0.29404	0.65704	1.184	0.24365
X415_PS 364 MH	-0.66544	0.51258	0.29024	0.66004	1.0984	0.13536
X373_PC 365e 4 MH	-0.65943	0.5127	0.29014	0.66004	1.4008	0.48627
X260_MAG 180 MNa	-0.66533	0.51307	0.28982	0.66004	1.1378	0.18626
X100_TAG 533 2 TAG 170-181-182 MNH4	-0.6599	0.514	0.28904	0.6601	1.9167	0.9386
X491_FA 204 2 M-H-	-0.66235	0.51542	0.28784	0.6608	1.0916	0.12644
X471_FA 150 2 M-H-	0.66415	0.51705	0.28647	0.66175	0.61519	-0.70089
X161_TAG 588 2 TAG 181-182-225 MNH4	0.65053	0.51969	0.28426	0.66399	1.2844	0.36113
X254_LPE 182 1 MH	-0.65133	0.52307	0.28144	0.66691	1.0975	0.13424
X091_TAG 524 2 TAG 161-181-182 MNH4	-0.64464	0.5239	0.28075	0.66691	1.6809	0.74927
X244_LPC 181e 1 MH	-0.64634	0.52463	0.28014	0.66691	1.1292	0.17532
X697_Lidocaine MH	-0.64279	0.52661	0.27852	0.66828	1.3773	0.46186
X374_PC 366e MH	0.62312	0.53721	0.26985	0.67909	1.6362	0.71037
X470_FA 150 1 M-H-	0.6314	0.53734	0.26975	0.67909	0.65476	-0.61096
X195_Cer-NS d411 Cer-NS d181/230 MH	-0.62821	0.53784	0.26935	0.67909	1.0905	0.12495
X245_LPC 181e 2 MH	0.61366	0.54707	0.26196	0.68851	0.89342	-0.16258
X734_Inosine-5'-Monophosphate M-H-	0.60646	0.54714	0.2619	0.68851	1.63	0.70492
X400_PC 407e 3 MH	0.59637	0.55497	0.25573	0.69544	1.8734	0.90566
X383_PC 385e 3 MH	-0.6005	0.55499	0.25572	0.69544	1.3347	0.41647
X728_Dehydroisoandrosterone sulfate M-H-	0.59854	0.55542	0.25538	0.69544	0.97376	-0.038359
X171_TAG 623 TAG 181-181-261 MNH4	-0.5935	0.55952	0.25219	0.69939	1.5158	0.60011
X435_SM d352 MH	0.58689	0.56214	0.25016	0.70105	0.97466	-0.03703
X350_PC 340e MH	-0.59022	0.56271	0.24972	0.70105	1.0459	0.064804
X353_PC 342e 1 MH	-0.58302	0.56423	0.24854	0.70178	1.1212	0.16502
X476_FA 170 M-H-	0.5794	0.56945	0.24455	0.70709	0.79154	-0.33726
X425_PS 406 PS 180-226 MH	-0.56974	0.57308	0.24179	0.71043	1.3435	0.426
X352_PC 341e 2 MH	0.56408	0.57676	0.239	0.71382	0.94884	-0.075767
X112_TAG 546 2 TAG 181-182-183 MNH4	-0.56083	0.57923	0.23715	0.71569	1.6509	0.72329
X497_FA 221 M-H-	-0.55632	0.58296	0.23436	0.71911	1.254	0.32654
X467_FA 130 2 M-H-	0.55248	0.58804	0.23059	0.72346	0.82387	-0.27952
X115_TAG 547 1 TAG 182-182-183 MNH4	-0.54745	0.58841	0.23032	0.72346	1.5667	0.64776
X131_TAG 565 1 TAG 160-181-224 MNH4	-0.54272	0.59179	0.22783	0.72642	1.2335	0.30273
X670_1,3-Dicyclohexylurea MH	-0.5385	0.59422	0.22605	0.72666	1.8867	0.91587
X175_TAG 541e TAG 180e-180-181 MNH4	0.53858	0.59511	0.2254	0.72666	1.1495	0.20102
X414_PS 363 MH	-0.53597	0.59556	0.22507	0.72666	1.0965	0.13286
X731_Guanosine 5'-monophosphate M-H-	0.53249	0.59676	0.2242	0.72666	1.3924	0.4776
X158_TAG 587 3 TAG 181-182-224 MNH4	0.53403	0.59683	0.22415	0.72666	1.3938	0.47899
X085_TAG 514 TAG 161-171-182 MNH4	-0.53158	0.59843	0.22298	0.72711	1.7534	0.81017
X366_PC 363e 2 MH	-0.53538	0.59914	0.22247	0.72711	1.0377	0.053417
X185_Cer-NS d322 Cer-NS d182/140 MH	0.52128	0.60721	0.21666	0.73572	0.95695	-0.063489
X121_TAG 553 2 TAG 181-181-191 MNH4	-0.51732	0.60865	0.21563	0.73627	1.8539	0.89058
X198_Cer-NS d422 Cer-NS d181/241 MH	-0.51734	0.61091	0.21402	0.73782	1.074	0.10295
X084_TAG 513 2 TAG 161-171-181 MNH4	-0.50926	0.61384	0.21195	0.74016	1.825	0.8679
X620_Amiodarone MH	-0.50384	0.62003	0.20759	0.74555	1.5829	0.66259
X557_PE 382e PE 201e/181 M-H-	-0.50585	0.6203	0.2074	0.74555	1.0097	0.013969
X372_PC 365e 3 MH	0.49447	0.62409	0.20475	0.74891	1.0098	0.014015
X129_TAG 564 1 TAG 181-201-182 MNH4	-0.49236	0.62668	0.20295	0.75053	1.0995	0.13688
X709_3-Hydroxybutyric acid M-H-	0.4903	0.62848	0.20171	0.75053	1.0664	0.0927
X201_Cholesterol M-H2OH	0.49058	0.62914	0.20126	0.75053	0.93361	-0.099112
X123_TAG 554 2 TAG 181-191-182 MNH4	-0.4871	0.6296	0.20094	0.75053	1.8805	0.91108
X122_TAG 554 1 TAG 180-191-183 MNH4	-0.4859	0.63044	0.20035	0.75053	1.4882	0.5736
X050_TAG 460 TAG 140-160-160 MNH4	0.48479	0.63184	0.1994	0.75099	0.99295	-0.010209
X170_TAG 622 TAG 180-221-221 MNH4	-0.4823	0.63449	0.19757	0.75296	1.5099	0.59442
X173_TAG 521e TAG 181e-160-180 MNH4	0.47511	0.63876	0.19466	0.75683	1.2442	0.31525
X617_Acetyl-Sulfamethoxazole metabolite of sulfamethoxazole MH	0.47516	0.63988	0.1939	0.75696	1.2076	0.27211
X473_FA 160 M-H-	0.4704	0.64315	0.19169	0.75797	0.91336	-0.13074
X133_TAG 565 3 TAG 160-181-224 MNH4	0.46662	0.64355	0.19142	0.75797	1.5843	0.66387
X146_TAG 582 1 TAG 180-181-221 MNH4	0.46706	0.64462	0.1907	0.75797	1.1054	0.14456
X145_TAG 581 2 TAG 160-240-181 MNH4	-0.46829	0.64478	0.19059	0.75797	1.2437	0.31462
X172_TAG 501e TAG 160e-160-181 MNH4	-0.46476	0.64689	0.18917	0.75926	1.4947	0.57981
X141_TAG 572 TAG 180-210-182 MNH4	0.46108	0.64807	0.18838	0.75946	1.2917	0.36924
X113_TAG 546 3 TAG 160-182-204 MNH4	-0.45601	0.65131	0.18622	0.76133	1.7265	0.78786
X477_FA 171 M-H-	-0.45908	0.65169	0.18596	0.76133	1.0528	0.074197
X057_TAG 471 TAG 140-150-181 MNH4	-0.45278	0.65364	0.18466	0.76241	1.7317	0.79223
X177_TAG 543e TAG 181e-181-181 MNH4	0.45173	0.6547	0.18396	0.76246	1.1244	0.16914
X144_TAG 581 1 TAG 160-200-221 MNH4	0.44608	0.65985	0.18055	0.76727	1.025	0.035676
X139_TAG 568 1 TAG 181-182-205 MNH4	-0.43724	0.6647	0.17738	0.77171	1.6217	0.69753
X465_Cholesterolsulfate M-H-	0.43754	0.66855	0.17487	0.77498	0.49551	-1.013
X365_PC 363e 1 MH	-0.42956	0.67083	0.17339	0.77642	1.1122	0.15345
X368_PC 364e 2 MH	-0.42814	0.67274	0.17215	0.77744	1.1531	0.20548
X148_TAG 583 1 TAG 200-201-182 MNH4	-0.4248	0.67448	0.17103	0.77825	1.2195	0.28628
X494_FA 205 2 M-H-	0.41711	0.68116	0.16675	0.78434	0.81333	-0.29809
X241_LPC 160e MH	-0.4155	0.68185	0.16631	0.78434	1.0572	0.080285
X702_N,N-Dimethyldodecylamine N-oxide MH	0.39794	0.6945	0.15833	0.79748	1.083	0.11503
X174_TAG 522e TAG 160e-181-181 MNH4	0.39549	0.69541	0.15776	0.79748	1.2348	0.30429
X489_FA 203 2 M-H-	-0.39517	0.69726	0.1566	0.79798	1.0263	0.037441
X135_TAG 566 1 TAG 181-182-203 MNH4	-0.39206	0.69796	0.15617	0.79798	1.3722	0.45651
X147_TAG 582 2 TAG 160-181-241 MNH4	-0.38557	0.7037	0.15261	0.80331	1.4157	0.50151
X155_TAG 586 2 TAG 181-181-224 MNH4	0.38168	0.705	0.15181	0.80357	1.5984	0.67667
X579_PEtOH 384 PEtOH 180-204 M-H-	-0.37898	0.70749	0.15028	0.80518	2.2546	1.1728
X348_PC 331e MH	-0.37635	0.70969	0.14893	0.80607	1.1863	0.24644
X501_FA 225 1 M-H-	-0.37567	0.71143	0.14787	0.80607	1.0621	0.086884
X487_FA 202 M-H-	-0.37487	0.71205	0.14749	0.80607	1.0515	0.072491
X105_TAG 542 TAG 180-181-181 MNH4	0.37201	0.71257	0.14718	0.80607	1.3518	0.43485
X005_ACar 40-OH MH	-0.35883	0.72144	0.1418	0.81488	1.8137	0.85897
X167_TAG 604 TAG 181-241-182 MNH4	-0.35877	0.72338	0.14064	0.81515	1.7369	0.79654
X216_DAG 384 DAG 180-204 MNH4	0.35621	0.72485	0.13975	0.81515	0.95939	-0.059811
X082_TAG 512 TAG 160-171-181 MNH4	-0.35418	0.72538	0.13944	0.81515	1.7992	0.84732
X136_TAG 566 2 TAG 160-181-225 MNH4	0.35218	0.7267	0.13864	0.81515	1.5149	0.5992
X685_Desethylamiodarone MH	-0.35344	0.72729	0.13829	0.81515	1.7296	0.79047
X128_TAG 563 TAG 181-181-201 MNH4	-0.3495	0.72943	0.13702	0.81515	1.6659	0.73634
X413_PS 362 MH	-0.35011	0.72993	0.13672	0.81515	1.0522	0.073383
X125_TAG 561 2 TAG 180-200-181 MNH4	0.34894	0.73038	0.13645	0.81515	1.0354	0.050238
X744_Uridine 5'-monophosphate M-H-	-0.34375	0.73278	0.13503	0.81662	1.3218	0.40249
X747_Xanthine M-H-	-0.34316	0.73416	0.13421	0.81695	1.2523	0.32461
X438_SM d362 SM d182/180 MH	-0.34215	0.73588	0.13319	0.81765	1.043	0.060676
X089_TAG 523 2 TAG 161-181-181 MNH4	-0.33681	0.73869	0.13154	0.81955	1.3356	0.41747
X380_PC 384e 3 MH	-0.33697	0.74036	0.13056	0.82019	1.032	0.045488
X068_TAG 491 TAG 150-160-181 MNH4	0.33227	0.74171	0.12977	0.82048	1.4189	0.50473
X649_Omeprazole MH	-0.32702	0.7469	0.12674	0.825	1.434	0.52008
X071_TAG 501 TAG 160-160-181 MNH4	0.31974	0.7517	0.12395	0.82908	1.0619	0.086667
X472_FA 151 M-H-	-0.31623	0.75684	0.121	0.83352	0.43421	-1.2035
X143_TAG 573 2 TAG 181-191-201 MNH4	-0.29947	0.76656	0.11545	0.84098	1.7474	0.80524
X402_PC 408e 2 MH	-0.30069	0.76678	0.11533	0.84098	1.0981	0.135
X480_FA 182 M-H-	-0.30067	0.76697	0.11522	0.84098	1.0434	0.061295
X110_TAG 545 3 TAG 160-181-204 MNH4	-0.28972	0.77366	0.11145	0.84708	1.8098	0.85583
X120_TAG 553 1 TAG 190-181-182 MNH4	-0.28124	0.78045	0.10766	0.85326	1.3441	0.42665
X548_PE 353e PE 171e/182 M-H-	-0.27833	0.78333	0.10605	0.854	1.063	0.088198
X490_FA 204 1 M-H-	-0.27889	0.7834	0.10601	0.854	1.0421	0.059453
X149_TAG 583 2 TAG 181-181-221 MNH4	-0.2623	0.79552	0.099351	0.8658	1.528	0.61163
X116_TAG 547 2 TAG 160-182-205 MNH4	-0.25977	0.79658	0.09877	0.8658	1.5489	0.63123
X483_FA 190 M-H-	0.25921	0.7984	0.097781	0.8658	0.84112	-0.24962
X387_PC 386e 3 MH	-0.25816	0.79885	0.097536	0.8658	1.0752	0.10466
X723_Adenosine-3-monophosphate M-H-	-0.24436	0.80819	0.092489	0.87466	1.9229	0.94326
X388_PC 387e 1 MH	-0.24014	0.81184	0.090531	0.87735	1.7404	0.79944
X016_ACar 130 M	0.23436	0.81707	0.087739	0.88173	1.1506	0.20244
X576_PEtOH 341 PEtOH 160-181 M-H-	0.2269	0.8218	0.085233	0.88556	2.5981	1.3774
X479_FA 181 M-H-	-0.22339	0.82554	0.083263	0.88831	1.0782	0.10857
X481_FA 183 M-H-	-0.21163	0.83453	0.078557	0.8959	1.0401	0.056716
X674_4-Aminomethylcyclohexanecarboxylic acid tranexamic acid MH	0.20792	0.83614	0.077723	0.8959	1.4995	0.58447
X130_TAG 564 2 TAG 181-201-182 MNH4	-0.20894	0.83618	0.077702	0.8959	1.3156	0.39568
X242_LPC 161e MH	-0.19765	0.84515	0.073067	0.90369	1.1292	0.17534
X503_FA 226 M-H-	0.19661	0.84585	0.072706	0.90369	1.0392	0.055532
X603_PI 382 M-H-	-0.19034	0.85115	0.069996	0.9077	1.0039	0.0056179
X132_TAG 565 2 TAG 181-182-202 MNH4	-0.18419	0.85507	0.067999	0.9077	1.5391	0.62209
X127_TAG 562 2 TAG 180-181-201 MNH4	0.18364	0.85577	0.067643	0.9077	1.3722	0.45652
X512_LPE 181e M-H-	-0.18271	0.85751	0.066762	0.9077	0.87701	-0.18934
X137_TAG 567 1 TAG 160-182-225 MNH4	-0.18096	0.85752	0.066758	0.9077	1.5437	0.62637
X042_TAG 440 2 TAG 140-140-160 MNH4	-0.18097	0.85754	0.066746	0.9077	1.3434	0.42593
X101_TAG 534 1 TAG 170-181-183 MNH4	-0.18015	0.85808	0.066471	0.9077	1.5273	0.61103
X142_TAG 573 1 TAG 191-191-191 MNH4	-0.17829	0.85968	0.065665	0.90811	1.3996	0.48502
X482_FA 184 M-H-	-0.1659	0.87009	0.060438	0.9166	0.96702	-0.048382
X256_LPE 204 MH	-0.16543	0.87016	0.060403	0.9166	1.0367	0.051987
X098_TAG 532 TAG 170-181-181 MNH4	0.16274	0.87171	0.059629	0.91694	1.5647	0.64591
X468_FA 140 M-H-	-0.16164	0.87335	0.058812	0.91738	1.006	0.0086653
X092_TAG 524 3 TAG 160-181-183 MNH4	-0.15756	0.87565	0.05767	0.91851	1.6937	0.76021
X190_Cer-NS d381 Cer-NS d181/200 MH	-0.15672	0.87709	0.056957	0.91874	1.0218	0.031107
X349_PC 332e MH	-0.15383	0.87837	0.056325	0.91879	1.3077	0.38707
X099_TAG 533 1 TAG 170-181-182 MNH4	-0.15123	0.88072	0.055162	0.91902	1.3979	0.48331
X232_LPC 205 MH	0.15048	0.88104	0.055005	0.91902	1.2965	0.3746
X737_N-Acetylneuraminic acid M-H-	-0.14458	0.88625	0.052442	0.92318	1.136	0.18391
X556_PE 375e 2 PE 171e/204 M-H-	-0.13965	0.89036	0.050435	0.92617	1.0166	0.023726
X496_FA 220 M-H-	0.12483	0.90238	0.044613	0.93737	0.79477	-0.33139
X678_Adenosine 5'-monophosphate MNa	0.11702	0.90738	0.042211	0.94126	1.7008	0.76623
X484_FA 191 M-H-	0.11454	0.90993	0.040993	0.9426	1.0032	0.0045601
X119_TAG 552 2 TAG 180-181-191 MNH4	0.1105	0.91281	0.039619	0.94429	1.4125	0.49825
X554_PE 366e PE 161e/205 M-H-	0.10855	0.9142	0.038959	0.94442	1.1246	0.16938
X485_FA 200 M-H-	0.10206	0.9192	0.036589	0.94828	1.2575	0.3306
X689_Glutathione reduced MH	0.097654	0.92277	0.034908	0.95065	1.3007	0.3793
X200_Cer-NS d424 Cer-NS d182/242 MH	0.094064	0.9258	0.033484	0.95129	1.0467	0.065863
X355_PC 343e 1 MH	0.093135	0.92622	0.033286	0.95129	1.1906	0.25169
X342_PC 301e MH	-0.090945	0.92832	0.032302	0.95129	1.1433	0.19316
X686_Desmethylcitalopram MH	0.090939	0.92846	0.032235	0.95129	1.3198	0.40028
X493_FA 205 1 M-H-	0.085639	0.93239	0.030404	0.95401	1.0736	0.10243
X150_TAG 584 1 TAG 181-221-182 MNH4	-0.08401	0.93368	0.029804	0.95403	1.0942	0.12985
X247_LPC 184e MH	0.078611	0.9381	0.02775	0.95716	1.0541	0.07601
X243_LPC 180e MH	0.077065	0.93933	0.027181	0.95716	0.98452	-0.022502
X165_TAG 603 1 TAG 240-181-182 MNH4	-0.075442	0.94057	0.026609	0.95716	1.233	0.30212
X151_TAG 584 2 TAG 181-221-182 MNH4	-0.071673	0.94348	0.025267	0.95882	1.4655	0.55137
X749_gamma-Glutamylglutamine M-H-	0.069645	0.94503	0.024556	0.95909	1.2179	0.2844
X441_SM d382 MH	0.065586	0.94837	0.023022	0.96119	0.99265	-0.010638
X389_PC 387e 2 MH	0.058192	0.95392	0.020488	0.96551	2.5304	1.3394
X309_PC 376 MH	-0.041586	0.96719	0.014487	0.97579	1.2918	0.36943
X442_SM d384 MH	-0.040943	0.96777	0.014227	0.97579	0.98607	-0.020237
X486_FA 201 M-H-	0.040573	0.96799	0.014131	0.97579	1.1002	0.13773
X192_Cer-NS d391 Cer-NS d171/220 MH	0.034382	0.97288	0.011941	0.97941	1.0249	0.035461
X725_Cytidine-3'-Monophosphate M-H-	0.031019	0.97543	0.010803	0.97998	1.2042	0.26805
X577_PEtOH 362 PEtOH 181-181 M-H-	0.030102	0.97616	0.010479	0.97998	2.3556	1.2361
X561_PE 385e 3 PE 181e/204 M-H-	0.028743	0.97736	0.0099436	0.97998	0.9874	-0.018288
X087_TAG 522 TAG 160-181-181 MNH4	-0.022595	0.98213	0.0078317	0.98344	1.2198	0.28669
X630_Glucose MNa	0.01754	0.98621	0.0060312	0.98621	0.90626	-0.142

## Sheet: README
Class
ACar	acylcarnitine
BMP	bis(monoacylglycero)phosphate
Cer	ceramide
CL	cardiolipin
DAG	diacylglycerol
FA	fatty acid
GM3	monosialodihexosylganglioside
LPC	lysophosphatidylcholine
LPE	lysophosphatidylethanolamine
MAG	monoacylglycerol
PC	phosphatidylcholine
PE	phosphatidylethanolamine
PG	phosphatidylglycerol
PI	phosphatidylinositol
PS	phosphatidylserine
SM	sphingomyelin
TAG	triacylglycerol
Isobars are numbered in the brackets after the analyte name (i.e., peak number in the case of analyte detected as multiple peaks).
Yellow, significantly different analytes
